# Supplementary material for: Ginger DNA transposons in eukaryotes and their evolutionary relationships with long terminal repeat retrotransposons
Source: Mob DNA. 2010 Jan 25;1:3. doi: 10.1186/1759-8753-1-3 (PMC2836005; doi:10.1186/1759-8753-1-3)
Supplement: Additional file 1 — Integrase alignments. Integrase sequences alignment in the zinc finger domain and the DDE domain. [file 1759-8753-1-3-S1.FAS]

>Gypsy13-I_Dya
AIRQAHDC--------IVSAH----GGMQKTI-ERLRRHLFWPGLSKQV-REYVR---AC
DVCKETKAPN-TTLRPPMGQQSVSDR--PFQKLYID--ILGPY--PR-S-----------
------------------KKG-HIGLL-IVLDHFSRYHWLCPLKKF-TTSAVIDFLGNRI
FA-E---FGT-P-ETIVSDNGSQFKSH-----------------EFEAFLTK-FG--IK-
-H-SFTALYSPQSN-AAERVNRSL-LAAI------RSY----LR---AD-----QT--EW
DINLTSISSSLRS-SLHQA-L---------G--------CSPYKALF-GFNMIN-HASD-
------
>Isis(DQ408427)
VLKQAHNS--------CTSAH----AGMHKTI-EKLRRHLFWPGLAKDV-RDYIR---SC
DTCKENKAPN-YTLKPPMGDHVPSYR--PFQRLYID--LLGPY--PR-S-----------
------------------KQG-HIGLL-IVLDHFSKYHWLCPLKQF-TAAKIQEYLLKHI
FH-S---FGV-P-KTIISDNGTQFKSK-----------------EFNAWLTA-LG--IK-
-H-VYTALYSPQSN-AAERVNRSL-LAAI------RSY----LQ---ND-----QT--DW
DVHLTSISCALRS-GLHQS-L---------N--------CSPYRALF-GLDMIT-HGSD-
------
>Ulysses(X56645)
LIQQATRR-------TRRSAH----GGMRKTL-HALARQYYWPNMAIQV-RDYVR---KC
DTCKETKAQN-YRMQVGIGEEVRTDR--PFQKLYID--FLGKY--PR-S-----------
------------------KRG-HAWIF-VVVDHFSKFTFLKAMREA-TAADVVNFLVHEV
FF-K---FGV-P-EVIHSDNGRQFVSK-----------------SFDAMVQA-FG--IT-
-H-LRTPVYSPQSN-AAERVNRTV-LSAI------RTY----LG---QD-----HR--EW
DAYLPEVEVAIRN-AVHSG-Y---------G-----------------------------
------
>Gypsy-27-I_NVi
VMTVAHVE--------VTAGH----MGIEKTY-DRIAREYFWPGMYHDV-HSFIT---AC
PVCQRYKVSQ-QGPQGLIGKRIVEK---PWTVVAAD--MME-F--PR-S-----------
------------------KGQ-NKYLL-VFQDLFTRWVEVKPLRKA-DGKSVARAFEELV
LF-R---WET-P-EYLLTDNGTEFLNK-----------------HVAETLKE-YG--VT-
-H-VTTPPYHPQAN-PVERSNRTL-KTMI------AMF----AE--SHR---------DW
DKHVHELRHAMNT-AVQST-L---------K--------TSPAFLNF-GRHPSP-VKSL-
------
>Osvaldo(AJ133521)
VLKENHDA--------VTAGH----LGSRKTI-ARVAARYYWPGMYRDV-RNYVQ---RC
EVCQRYKPSQ--LQAAGQMLTQVPEE--PWATVCAD--FVGPL--PR-S-----------
------------------KHG-NTMLL-VFIDRFSKWTEMVPLRSA-NTAALQKAFRERI
LA-R---FGA-P-KVLITDNGTQFTSR-----------------AFKNFLDE-LG--VR-
-H-QLTAPYTPQEN-PTERANRTV-KTMI------AQF----AG---SD-----QR--CW
DEALPELTLAVNS-SVSAS-T---------G--------YTAAFITQ-GREPRL-PKTM-
------
>Gypsy4-I_SP
VLQELHGD--------PSSGH----FGAHRTI-QRAEPMCYWPFMNKEI-TDFCN---TC
TACESFRLPT-PKHQAPLRPITTTR---PLEMVFAD--IAELP--SS-------------
------------------RRG-FRYIL-VVTDHFSKYVNIFPMKDQ-TAPTIAKHLFEEY
VK-E---HGI-P-ETLHTDQGRQFESR-----------------LVQELCSK-LG--IK-
-K-SRSTPYHPQGAGIVERCNRTI-KDQL------AKY----IS---HQ-----GG--EW
DTHINQVQLAYNT-STHAS-T---------G--------LTPYYIMH-GREART-PANI-
------
>Gypsy66-I_DR
VLKKLHNE----------MGH----VGVEKVL-HLARERFYWPSMRKEI-EEYIT---TK
CACIKQKHPH-VHQRAPMGSITSSS---PFELVSVD--YLHLE--QS-------------
------------------RGG-YEYIL-LLVDHFTRFAQAYPTKNK-SGKTAAEKIFQDF
IP-R---FGY-P-EKLHHDQGKEFENH-----------------LFQKLQQL-SG--VA-
-H-SRTTPYHPQCN-PVERLNRTI-LQML------RTL----EE-EKKS---------NW
KDYLPHVVHAYNC-TRHES-T---------G--------YSPFFLLY-GRSPRL-PVDL-
------
>L. baicalensis(CAP69654)
ALVECHDH--------PAAGH----QGSQRTL-HRLRQQAYWVSMAQDV-DQHCR---EC
QKCQCSKLCT--PTRAPLHNLPIGR---PWQMVAID--VLQVP--VS-------------
------------------TNN-NKYLL-VMQDYFTKWADAKPIKDQ-TAATISTELVKLF
CT-----YGI-P-EIIHSDQGANFEST-----------------IIGQTLEA-FG--VK-
-K-SHTTPYHPEGDGMVERFNRTL-LQLL------RTY----VE--KKE---------EW
EKYLPLALFAYRT-AVHSS-T---------G--------VTPFKLMY-GREPSN-GIFT-
------
>Gypsy117-I_DR
ALLGIHNE----------AGH----QGQGRTL-SLARQRFFWTSLEHDV-REHVK---CC
KRCVVSKTPE-PEGRAPLESIKTSC---PLELVCID--FWSAE--DC-------------
-------------------SGRSVDVL-VITDHFTKMACAFPCKSQ-SSKQVARILWDKF
FC-I---YGF-P-ERIHSDQGANFESQ-----------------LIRELLEV-AG--VK-
-K-SRTTAYHPMGNGHVERFNRTL-GSMI------RSL----PP-RNKQ---------KW
PQMLQTLTFAYNC-TAHES-T---------G--------YAPFYLMY-GRIPKL-PVDV-
------
>Saci-2(DAA04499)
IVEQVHRK----------LGH----AGERRTE-YAVRQRFWWLSMHEDV-VQICK---NC
NTCCRFKSPR-QTSRAPLTPMVTTG---PHQRVGID--IMGPL--TT-T-----------
------------------KKG-NRYIL-VMVDYFTKWCEAVPLPQQ-DALTVARAFIDHW
VS-R---YGA-P-FSLHSDQGPAFESR-----------------LIAEICQL-LG--VR-
-K-TRTTAYHPEGNGLVERTNRSI-KAIL------QAF----VS--RSS-----QE--LW
DDVLPQCLLAYRT-SVHGS-T---------G--------FSPAILLF-GHELRL-PVEI-
------
>Gypsy-29-I_DR
VIGASHGT--------VGSGH----FGVSKTL-NRVRQCFYWGRVRRDV-EDFCR---RC
DACTARKGPP-GRSIAPLQQFPVGG---PMERVGVD--VMGPF--PR-S-----------
------------------ERG-NRFVL-TSMDYFTKWPEAYALPDQ-EAETVVDALVDGM
FS-R---FGV-P-ESIHSDQGRNFESR-----------------VFAVMCEK-LG--IH-
-K-TRTTPLHPQSDGLVERFNRTL-AEQL------AIV----TE---TN-----QQ--DW
DRHLPFILMAYRS-AVQDS-T---------L--------CTPALLML-GREIRT-PGEM-
------
>Gypsy-22-I_SP
VIEANHAS--------IFAGH----LGAKKTL-SRISRSFFWLNMNEAV-RLFIA---NC
VICGARKRPT-SKPRAPLGEYNVGH---PMDRIAID--IMGPL--PV-S-----------
------------------DNG-NRYVM-VVGDTFTKWIEAYAIPDQ-TAETVAEKLVNEF
IS-R---FGT-P-LELHSDQGRTFESN-----------------LFQDVCKL-LG--IT-
-K-TRTTPYHPSSNGMIERFNLTL-ANMI------SSF----VD---KN-----QK--DW
DKNLPLLTAGYRS-STHET-I---------G--------FSPNFLML-GREVRT-PLEF-
------
>Gypsy15-I_SP
YLEAIHGG--------TIGGH----LGVTKTL-SNVKQRVHWSGMSGDV-RSFIR---SC
DLCARRKSPS-KRARARLQQYEVGE---PMERVAMD--LVGPL--PK-T-----------
------------------IHG-NQWIL-VVGDYKSKWMEAYALPDA-RATTVAQKFVEEF
VC-R---FGV-P-RELHTDQGTNFESQ-----------------VFAEMCSL-LG--IR-
-K-TRTTAYNPKSDGLIERFNKTL-INIT------AML----IE---QS-----KKSREW
DECLPYATSAYRC-TAQES-T---------G--------ESPNMLML-GREVTL-PIDL-
------
>Kabuki(BAA92690)
AFDSLHNL-----------SH----PGIRTTR-KMITNTFFWPNMNKDI-GMWAK---PC
IRCQESKIYR--HTISDLGNFVDAG---RFEHIHVD--IVGPL--PT-S-----------
------------------PQG-FRYCI-TIIDRCTRWPEAFPVHDI-TADKVAKTIYDGW
IT-R---FGC-P-VRITSDQGRQFESN-----------------LFLKLTKL-LG--IN-
-K-ICTTPYHPQSNGAVERWHRSL-KVAL------MTR----LN---DT---------SW
VDELSTAMFGLRA-SVRTD-S---------G--------VSAAQLTY-GKNIRL-PGDF-
------
>Gypsy11-NVi_I
VFAFFHKP-----------AH----PGPKVTD-RLIRQRYVWPAMHRDI-ANWCK---LC
LDCQQSKISR--HVKLTPSQFVAPDG--RFDHVHID--IVGPL--PI-------------
------------------KDG-LQYVL-TMIDRFSRWIEAVPLPET-SAQTVARAFFDTW
VA-R---YGA-P-KVITSDQGSQFESQ-----------------LFSALLSL-IG--CE-
-R-IRTTAYHPAANGMIERWHRCM-KAAI-------MC----HN---DT---------DW
PRTLSTVLLGLRC-HLRAD-T---------N--------ASPAEFMF-GTTLRL-PGEF-
------
>GYPSY48-I_AG
TFANLHNL-----------SH----PGIRASR-KLLSERFFWPSMNKDV-GNWTR---SC
VGCQKSKIGR--HTRSPLEALSVPKG--RFEHVHMD--IVGPL--PP-------------
------------------SEG-MSYLL-TIVDRFTRWPECYPMPDM-SAKTLAETFVRNY
IP-R---FGC-P-STITTDRGRQFQSK-----------------LFEELTKL-LG--TH-
-H-IKTTAYHPQSNGMVERFHRHL-KGAL------KAC----ED---NT---------HW
ISRLPLILLGIRV-AYRDA-L---------K--------GAPAEMVY-GESLRL-PSEV-
------
>GYPSY1-I_AG
VLRNIHCL-----------SH----PGVRATR-KMVARRFVWPSMNRDV-ARFVR---SC
IDCQRSKIHR--HTSAALNEFELPKS--RFRHVHID--LVGPL--PT-------------
------------------SNG-KRYLL-TMIDRFSRWPEAVPLPDI-LAETVAKAFCECW
IS-R---FGV-P-ETITTDQGRQFESE-----------------LFTELTRL-LG--AL-
-R-IRTTAYHPEANGLIERFHRTL-KTSL-------TC----VD---SK---------RW
CDKLPLVLLGLRT-AIRED-I---------D--------CSVAEMTY-GQPLRI-PGDF-
------
>Boudicca(DAA04495.1)
VFNTLHNL-----------SH----PGARATV-KLIAERFCWPGMNKDV-REWAR---SC
VSCQKSKVIR--HNKCPLGYFKTPDA--RYDHVHLD--LVGPL--PD-------------
------------------SNG-YSYLL-TCVDRFTRWPEAVPIKDI-TAETVARAFVERW
VE-N---FGC-P-STITTDRGRQFESG-----------------LFRCLTSL-LG--IM-
-R-FRTTAYHPQANGLVERFHRRL-KASL-------SA----SN---VS---------QW
TDALPLVLLGIRN-AVKAD-I---------G--------YTASQLVY-GTTLRL-PGEF-
------
>Gypsy-14-I_HM
ILKELHSA-----------AH----PGVVRMK-ALARSYVWWPNMDKSI-EETVR---RC
RLCELHQRSP---ESAPIHHWEYPSK--PWSRIHLD--YAGPF-----------------
-------------------LG--HMFL-IVCDAYSKWIEAIVMKNV-KSENLIEQLRSVF
AI-----HGI-P-EVIVSDNGTSFSSA-----------------AFAEFVKR-NS--IR-
-H-IFTAPYHPSSNGQAERMVQTF-KEAM------KKL----TA---QQ-----GN--SI
ETTVNRFLFSYRI-TPHST-T---------G--------ISPAELLM-KRKLRS-AFQG-
------
>Mag(X17219)
IITELHDP-----------PH----MGIVKTK-SLARSYVWWPGIDEAL-ETECR---AC
TVCAAVADAP---STHAPRSWPWPSR--PWSRLHLD--FLGPI-----------------
-------------------GG-VTYL--VVVDSCSKWIEAIKMQRT-TAQAVISVLRDLW
SK-----FGL-P-KQTVSDNGPPFSSS-----------------DFQKFLIH-NG--IK-
-H-IYSAPYHPASNGAAENAVKIC-KRAI------KKA----LK--QNL---------NV
DTALCRFLLAYRN-TEHAT-T---------G--------DSPANILQ-GRSLRM-RLDN-
------
>GYPS1_I
MLDKIHE------------GH----LGIEKCK-RRAREVLYWPRINQDI-TEMVQ---NC
NSCLMYKPKQ---QTESLKPHTVPNR--PWEKIAAD--LFTLN-----------------
--------------------N-KDYMV--IVDYYSQFIEVCPLSTT-TSKTVITKMKEVF
SR-----QGT-P-SELVTDNGPQLASK-----------------EFKNFAQD-WD--FC-
-H-TTTSPYHPQSNGLAENAVKIV-KNLI------RKC----------Q---------DS
RQDVYRALQVYRS-SPLEC-----------G--------KSPAELLY-NRRLRS-NLPM-
------
>Gypsy-15-I_HM
ILSKLHE------------GH----LGMEKCK-RRARQSVFWPGLNNQI-EQLIR---KC
EACMKYLPSK---PKEPMLTPDVPTR--PWQKLGTD--LFQWA-----------------
--------------------N-KNYLI--IVDYYSLWTEVFLLPNT-GSANVIQACKESF
SR-----NGI-P-EELVSDNGTQYSSK-----------------VFRQFSQQ-WQ--FK-
-H-ITSSPHYAQSNGLAEATVKSV-KLLI------KKCY-------------------MS
NEDIYKGILILRN-TPIKC-----------G--------LSPAELLH-GRQLRD-NLPR-
------
>Gypsy-13-I_NV
VLQQLHY------------AH----QGAEKCK-LRAKGSVFWANINADI-DNMVK---SC
APCQHNQSMN---TKEPLMPHDVPPR--PWHTLASD--LFSW------------------
-------------------NG-SPYLL--LSDYYSKFPIVRKLTNI-QSSTVIAHLKGIF
EE-----HGI-P-DKLVTGHDTQFTSA-----------------LFKVFSST-YG--FI-
-H-TTTSPYYKEANGFIERNVQTV-KDLL------QKC----KE---S------------
GQDPHLAMLCLRT-TPLGH-T---------L--------PSPAELLN-SRIYQS-NLPA-
------
>CER4-I_CE
VLRQLHE------------GH----PGVVRMK-QKACSFVFWTGIDKDV-EKLVR---GC
ENCQESAKMP---RVAPLRPWPEPQK--AWSRVHID--FAGPV-----------------
-------------------NG--HWFL-VIVDAKSKYAEVKMTKTI-SASATVSLLEEVF
AT-----HGY-P-ELLVSDNGTQFTSN-----------------QFKLMCQE-YG--ME-
-H-KTSAVYYPRSNGAAERFVDSL-KRGL------AKI----TR--SGV---------VT
QQALNKFLICYRN-TPHSALA---------G--------ATPAECHF-GRKIRT-KMSL-
------
>CER6-I_CE
VLKQLHD------------GH----PGVVHMK-QKARSFVFWRGLDSEI-EKLVR---QC
NNCQENAKMP---RVVPLKLWPEPEK--PWTRIHVD--FCGPL-----------------
-------------------NG--QWLL-VVVDAKSKYAEVKLTRSI-SAMSTVDLMEEIF
SI-----HGY-P-EVLVSDNGTQFTSH-----------------FFKKMCES-HG--II-
-H-KTSATYYPRSNGAAERFVDTL-KRGI------AKI----KG--EGS---------VN
QQILNKFLISYRN-TPHSALS---------G--------ATPAECHF-GRSIRT-TMSL-
------
>Gypsy153-I_DR
VLKQLHA------------GH----FGMVRMK-EIARSYFWWPGVDREI-EEKAR---TC
TSCQSIRNVP---QLAPLHPWEYPEK--PWHRIHAD--FAGPV-----------------
-------------------ED--KMPL-VVIDAHSKWPEVAIMKSR-SAEKTIEKLGEIF
SR-----FGP-P-VQFVSDNGPQFISH-----------------EMGTFLLA-NG--VQ-
-H-IKSSPYHPATNGLAERFVQTM-KHAL------KAS----IG---QG---------TL
HQRLHNFLLCYRS-TPHAT-T---------K--------VSPAYLLF-NRELRT-SFEL-
------
>S. purpuratus(XP_001186920)
ILEQLHT------------SH----MGIERTR-RLARDTVYWPGINKDI-ENLVK---TC
PACQENQDRQ---QREPLQPHEVPMT--PWTKVATD--LFFLE-----------------
--------------------G-TEYLL--ITDYHSKFPVIRKMHST-TSASVATVMKETF
SL-----LGV-P-SEVISDNGPQFIGK-----------------AFKDMCES-WN--IK-
-H-TTSSPRYPRSNGLAERMVRTI-KSMI------QKC----------K---------QT
GQDVQKALLHLRA-TPQSD-L------------------PSPAEMMF-GRQMKT-TLPG-
------
>P. chrysosporium(AAZ28943.1)
LIAETHAF----------CGH----RGRDATF-VALSDRYFWPNMFDDV-AWHVR---SC
NVCQYRSKVR---PIEPISFTLSPS---VFRRFVLD--TIYMP--TG-------------
------------------HYG-YKYLL-HASCSTAKWPEARGARKN-TSSVWSKFIWESI
IC-R---FGCVP--VLVCDGGAEFKGA------------------AREILER-HG--VA-
-V-ILSSPYHPQGNGIAERDGKTL-QDVL------LRC----CG---DK-----PN--VW
PSYLDAALLAIRV-TTSRA-T---------G--------FTPYFLTY-GQHALF-PFDI-
------
>Gypsy-1-I_PPl
LLEEAHNQ----------CGH----RGRDATY-LRLSERYYWPNMFVNV-SDFVR---SC
NACQFRSKSR---PIMSYNPSWTVA---VLRKFHID--TVYMP--KG-------------
------------------RRG-MRYLL-QAMEPAIGWPEARAAKRN-TSKAWAKFIYTDI
IC-R---FSCIP--VFVCDNGPEFKGA------------------VKYLFDK-YN--II-
-C-VLVAPYHPEANGVAERAHPTL-VNSI------LKA----SG---TN-----AS--DW
PLYLHGALLAMRT-TTSRM-T---------G--------YTPYYLLY-GQNPVF-GFDV-
------
>Ylt1(CAC34421)
VLRATHEQ----------YGH----RGAAAIL-HALRRLYYWPGMADHV-KSHRA---SC
GTCAKATNHG---LLKASLHFVVPRL--IWETVQLD--ILYLP--AVHT-----------
------------------IAP-YQYVL-VARDEFSGWPEAVPLRSI-NSLSTAAFFYDFI
IA-R---FGV-P-RRVYTDGGSEFKGD------------------FKHLCED-FH--IK-
-Q-VFTTPAHGQSTGIVERGHQNL-LHCL------RKY---------GR---------QW
ILYLHTALWADRC-TRRSS-T---------G--------KSPFELMY-GVSGVL-PVES-
------
>Gypsy2-PP_I
VIKALHSE--------AAGGH----YALKNTVKKILAAGYWWPTMYKDT-HDYIR---RC
DACQRVGRPT-SSTQWPLCPILPLA---PFEKWEID--FVGPI-QPVTQ-----------
------------------YTR-KQYIL-VATNYSTKMVEAEATRKD-DATTVAEFFFRNV
IS-R---YGC-P-LELVSNRGSHFLNY-----------------LIEVLTEY-FQ--IR-
-H-RKTTPYNPKANGLTKKSNGLL-CKIL------KKV----TV---NY-----AY--DW
DAKLPAVLWAYRI-AEKIT-T---------C--------RTPYYLTY-GMNPIL-PVKF-
------
>RIRE2(AB030283)
LLKDIHSG--------ICGNH----AAARTIVGKAYRQGFFWPTAVSDA-DKIVR---TC
EGCQFFARQI-HLPAQELQTIPLSW---PFAVWGLD--MVGPF-KKA-------------
------------------VGG-YTHLF-VAIDKFSKWIEAKPVVTI-TADNARDFFINIV
HR-----FGV-P-NRIITDNGTQFTGG-----------------VFKDFCED-FG--IK-
-I-CYASVAHPMSNGQVERANGMILQGIK------ARV----FD--RLK-----PYAGKW
VQQLPSVLWSLRT-TPSRA-T---------G--------QSPFFLVY-GAEAML-PSEV-
------
>ATHILA0_I
ILGHCHGS--------TYGGH----FATFKTAQKILQAGLWWPTMFKDT-QEFIA---KC
DPCQRVGNIS-RRNEMPQNPILEVE---VFDVWGID--FMGPF-NPP-------------
------------------SYG-NAYIL-VAVDYVSKWVEAIAAPTN-DHKVVLKMFKSII
FP-R---YGI-P-KVVISDGGSHFINK-----------------VFEGLLRK-HG--VK-
-H-KVATPYHPQTSGQVEVSNRQI-KAIL------TKV----VG---VS-----RR--DW
SAKLDETLWAYRT-AYKTP-I---------G--------RTPFQMLY-GKSCHL-PVEV-
------
>Ogre(AY299398)
LMQEVHEG--------SFGTH----AGGHAMAKKLLRAGYYWMTMESDC-FKYAR---KC
HKCQIYADRV-HVPPSPLNVMNSPW---PFAMWGID--MIGKI-EPT-A-----------
------------------SNG-HRFIL-VAIDYFTKWVEAASYANI-TKQVVTRFIKKEI
IC-R---YGV-P-ERIITDNGSNLNNK-----------------MMKELCKD-FK--IE-
-H-HNSSPYRPKMNGAVEAANKNI-KKIV------RKM----VV--TYK---------DW
HEMLPFALHGYRT-SVRTS-T---------G--------ATPYSLVY-GMEAVL-PVEV-
------
>Geobacillus sp. WCH70(ZP_02912470.1)
---------------------------GKEILPMPERKRFAYDQ----------------
----------------------------INELWQGD--LSHGP-TIRVN-----------
------------------GKAQKTFLI-AYIDDCSRFVPYAQFFPS-EKFDGLRIVTKEA
VL-R---CGK-P-KRIYSDNGKIYRSE-----------------VLQYACAE-MG--IT-
-L-IHTQPYDPQSKGKIERFFRTV-QTRF------YPL--LELD-PPKSLEELNERFWRW
LEEE------YHR-KPHASLD---------G--------KTP-HEVF-QSQVHLVSFIE-
------
>Lentisphaera araneosa HTCC2155(ZP_01877529)
---------------------------------KKPRKNPQKPRFFERS-----R-----
----------------------------PNQMWQTD--IFSFR-----------------
------------------LGGQAAYLL-AFIDDYSRYMVGLGLYRRQTAENLLEVYRRAT
GE-----YNC-P-AEMLTDNGRQYTNW-------------RGTTRFEKELKK-DR--IK-
-H-IRSQPHHPMTLGKIERFWKTIWTEFL------DRCQFDCME--TAQ-----QRITLW
IKYYN------HQ-RPHQG-I--------GG--------LCPADRYF-EVASEI-RQVI-
------
>Sorangium cellulosum(YP_001616204)
-----------------------------RAE-GEPKTRLRWQVER--------------
----------------------------PGALWHGD--VCHVT-GCTVG-----------
------------------GKAMPLRIH-GLLDDASRYVVALEAHTT-EKEIDMLAMTVDA
LR-R---HGK-P-DALYLDNGSTYRGD-----------------VLKTACAR-LG--IT-
-L-LHAKPYDPEARGKMERFWRTLREGCL------TYL--GAVA-SLVD---------IN
TTLRAFLDRRYHP-APHAGLL---------G--------QTPAKVYA-ARPAAEGSVD--
------
>trichomonas vaginalis(AAHC01009429.1)
---------------------------LEHAG-PET-AVRYWALS---------------
----------------------------PNLIWHAD--VHYFR-GV--------------
-------------------RG--QYIY-GIIDDFSRKVLACIQIPDMLAATTANVAASAF
IE-----FGA-P-YCFWTDNGSENRGA------------------FQDLLDL-WG--VQ-
-W-RHTDSHSPYQNGKIERFWPTLERCQS------IQA--IPAF---IW---------EY
NNNTPHEDLP--I-NPLTG-T---------N--------YTP-NQMY-QLKPKYTNADT-
------
>trichomonas vaginalis(XP_001285341.1)
---------------------------AKNSV-PKGKTKYE---------AVY-------
----------------------------INLIWHVD--IHFFK-----H-----------
------------------RQG--EYLY-AVIDDKSRKILAWAHLET-KEAAQTSRVIDQC
FQ-K---YGK-P-FAIWSDNGTENFGF------------------FRNLLQN-AN--VQ-
-S-ITILPHCPYMNGKIERFWQNV---EI------EDA--------------------TW
ND-IQSLIENYNS-NPHTS-L---------PKNPTLHTWYTP-NKFY-EISEKYDSSKL-
------
>trichomonas vaginalis(XP_001315824)
---------------------------------DKSNPKAYYVDYEAFL-----------
----------------------------PNTIWHVD--IHFLK-EPE-------------
----------------------TLPVY-GIIDDKSRCLLALKLLRN-KSSTETSKVAIAT
VQ-K---YGA-P-FCFWSDNGKENEGE------------------FTKFLST-YD--IQ-
-I-RKSAPYMPRQNGKTERLWPSL-DKNA------PKS----SE---FE---------SI
NQELEEFRQKYND-MPHGAHP-------KIG--------VRPYT----PREVYN-KFKK-
------
>IS3(YP_001965394)
--------------------H-----GLPVSE-NLLEQDFYASG----------------
----------------------------PNQKWAGD--ITYLR-----T-----------
------------------DEG-WLYLA-VVIDLWSRAVIGWSMSPRMTAQLACDALQMAL
WR-R---KRP-RNVIVHTDRGGQYCSA-----------------DYQAQLKR-HN--LR-
-G-SMSAKGCCYDNACVESFFHSLKVECI----HGEHF----IS--REI---------MR
ATVFNYIECDYNR-WRRHSWC--------GG--------LSPE--QF-ENQNLA------
------
>Polinton-1_CB
---------------------------------KPARKNFKSERVYVHN-----------
----------------------------IDEQWQSD--LVEMI--PY-AEE---------
------------------NND-FKYLL-TVIDCFSKYAWVIPLKTK-TGKETASALQTIF
K------HRK-P-QKMQTDNGKEYYNK-----------------EMKLLFKE-SD--IR-
-H---FSTYSDKKASIIERFNRTL-KEKM------WKM----FTYQGDH---------KW
TKILDKLVSGYNN-HFHRG-I---------K--------MTPIEASK-TENVQK-VHDN-
------
>Polinton-1_PI
---------------------------------QEQKKRFNGFKIASHN-----------
----------------------------PNS-WQID--LAFWK-----------------
----------------------KRPIL-TAININSRLGYAKLLRKK-TAAIVLEALKAFV
RL-----HKV---DILTSDNGSEFMNF-----------------QAQELFKS-KT--IE-
-H-YNNEPGDHGTMGKIERFNRTL-KQRL------TKM----SP---KR---------IT
QKLITDVIENYNT-TFHRS-I---------G--------MTPNEAK--GKVMNADLSHN-
------
>G. intraradices(Polinton-AC156585.2)
--KPL----------------------KEKSP-ERPKVIVWKPNATHQA-----------
----------------------------DLAEMPVD--LKG-------------------
----------------------FHYFL-VVVEVAGKRVDAEPLKDK-TANRVLNGFVKIY
RR-N---HIKPPTHRLETDSGSEFTND-----------------QVRDFFLNSLG--VM-
-M-RFSEPGRHKQQSYAERAIQAIQEPLL------KRM----VA--QELKTGVTSV--EW
SEDFHNIVSKVNE-LWQRNPPDIL------T--------GSPKVSK--KTDLLSEGTRV-
------
>Polinton-1_XT
---------------------------------KPVRKNFKRNKVVVSD-----------
----------------------------IDSQWQAD--LVSMI--DL-SKE---------
------------------NDG-IKYIL-TVIDVLSKYAWCCGLRNK-TGTAVATAFQRIF
EE-D---HRT-P-IKIQTDRGKEFLNK-----------------EVKQLFDK-YK--IR-
-H-FVSSD--TVKCSLVERFNRTL-KTKM------WRY----LT--KRN-----TF--RY
IDILPNLVYSYNH-TYHSS-I---------R--------CRPADVTK-QNSLKI-WKNL-
------
>Polinton-1_GI
----------------------------------SPIPKYVPQVSFNKITR---------
----------------------------PNMYHQAD--ILYMP--YD-TVD---------
------------------RKL-YKYCL-NIVDVASRYKASVPLEDR-SSARVAKAFKKIY
SK-ADCPLIW-P-RVLQVDGGSEFKDE-----------------VIRLMDEK--G--VR-
-I-RVGTT--HKSQAIVERYNRTL-AERLFKIQDAKEL----LT--EGV-----NT--AW
VKNLSDIVNELNN-SNTRL-L---------G--------MSPVEAIQ-KDQVYALPSK--
------
>M. brevicollis (Polinton-AC199462)
------------------------------------TTSTYAPAVTGIG-----------
----------------------------RNGVHQLD--LLELP--K---DP---------
------------------ATG-SRYAL-TLIDLGSRAVAAAPLKDK-TASAVLEAVKHIY
AH-NEDGIKQ-P-KRVEIDGGGEFS-------------------ALKNYLEG-KK--VT-
-V-RVARSGRHSQQRAVENLNKVL-ARKIITRQLDEEL----LT--GAD-----AL--HW
ESDLPRFIKEIND-KWKRS-D--------EE--------LKALVKQS-ENAPYI-DLQ--
------
>Polinton-1_SM
---------------------------------KPMLKKFKTRSYKTMG-----------
----------------------------VDDLWQMD--LMEMI--PFSKI----------
------------------NKG-YKYIL-TCVDIFSRFARAIPTKTK-SANEMAEAIKELF
ID------GK-P-RNLQTDLGKEFYNS-----------------KVREIIKG-----IN-
-H---YSVFSQFKAAHVERFNRTL-RDRL------KKY----FV--YKG-----NK--TW
INVLQKAIYSYNY-SPHRG-L--------NG--------MRPIDVYS-TNNMDN-WISQ-
------
>Polinton-2_CI
---------------------------------KPTRRKFPRRRVIVSG-----------
----------------------------IDSQWQLD--LVDAS--HI-SKH---------
------------------NSG-FNFIL-TCIDVFSKFAFAEPLRNK-TGKTLVGAFSKMI
E------KRK-P-YKIQTDKGSEFLNK-----------------MFLTFLKE-HS--IT-
---LFTTHNIEMKASIIERFNRTL-KTRM------WRY----FTQNSTL---------KF
INVLQDLISSYNE-SYHRT-I---------K--------TSPIMVTP-DNEDEI-RHTM-
------
>Polinton-3_NV
---------------------------------LPAPKYVPRPHWTVNK-----------
----------------------------PNQIHQAD--LLFMP-HDNVG-----------
------------------RKT-YRYAL-VVIDIASRYKDAEALTTK-DSSGIAKGFEKIY
SR-K---LKW-P-HTVIVDPGTEFRGE------------------VTKIMKK-KG--VT-
-I-QRSEAGNHRAQAFVERANRTL-AERLFSHQYAQEM----IS--DDR-----SR--VW
VKRLPGVLKTLNS-QPIRI-T---------G--------KEPAKSIG-LKEVDI-DPPT-
------
>Polinton-N1_NV
---------------------------------QTPPPPTTYAHFSEQI-----------
----------------------------PNRIHQSD--LLFLP--TD-------------
-------------------RG-YKYAL-TVVDVASRYKAARPLRTK-SAAVVSRELADIY
AE-G--PLTW-P-KVLMVDDGTEFKGA------------------TTKLLTD-HG--VE-
-V-RRAEPGHHRSQAFAESFHRWL-AQRLFLTQYSKEL----ASGETNR---------EW
VTALPIVISDMNA-TKTRM-T---------G--------FAPKDAIK-LRRVPL-KAEK-
------
>EIAV(AF247394)
EAQDEHEN-----------WH--------TSP-KILARNYKIPLT--VA-KQITQ---EC
PHCTKQGSG-------PAGCVMR-----SPNHWQAD--CTHLD-----------------
----------------------NKIIL-TFVESNSGYIHATLLSKE-NALCTSLAIL-EW
AR-L---FS--P-KSLHTDNGTNFVAE-----------------PVVNLLKF-LK--IA-
-H-TTGIPYHPESQGIVERANRTL-KEKI------QSH----RD--NTQ---------TL
EAALQLALITCNK-GRESM-G---------G--------QTPWEVFI-TNQAQV-IHEK-
------
>HIV-1(AB097872)
KAQEDHEK-----------YH--------SNW-RTMASEFNLPPI--VA-KEIVA---NC
DKCQLKGEA-------MHGQVDC-----SPGIWQLD--CTHLE-----------------
----------------------GKVIL-VAVHVASGYIEAEVIPAE-TGQETAYFLLKL-
-------AGRWPVKVIHTDNGSNFTSA-----------------AVKAACWW-AN--VQ-
-Q-EFGIPYNPQSQGVVESMNKEL-KKII------GQV----RE--QAE---------HL
KTAVQMAVFIHNF-KRKGGIG---------G--------YSAGERII-DIIATD-IQTK-
------
>BLV(AF033818)
TPEQWHKL-----------TH------------CNSRALSRWPNPRISA-WDPRSPATLC
ETCQRLNPTG----GGKMRTIQRGWA--PNHIWQAD--ITHYK-----------------
------------------YKQ-FTYALHVFVDTYSGATHASAKRGL-TTQMTIEGLLEAI
VH-----LGR-P-KKLNTDQGANYTSK-----------------TFVRFCQQ-FG--IS-
-L-SHHVPYNPTSSGLVERTNGLL-KLLL------SKY---HLD-EPHL---------PM
TQALSRALWTHNQ-INLLPIL------------------KTRWELHH-SPPLAV-ISEG-
------
>ERV4_MD_I
LATEAHRL-----------HH-----LNSQTL------RLAYKITREQA-RSIVK---GC
KNCVTLLPEP-HLGINPRGLL-------PGHLWQMD--VTHVP-----------------
------------------SFARLKYVH-VSIDTFSGFLFASAQSGE-ATKHVIKHMFLAM
SM-----MGK-P-LSIKTDNGPGYTSQ-----------------AFKQFCSQ-LG--IK-
-H-VTGIPYNPQGQGIVERAHQTL-KNTL------FKL----KTQETLY-----PLCGNQ
TLLLAHALFVLNF-LTLDE-E---------G--------RSAADRHW-HPHTTS-DLAK-
------
>ERV7_MD_I
KAVNSHSL-----------LH--------QNA-KSLKSQFDITKR--QA-KEIIQ---QC
SSCAPFSSNP-----LPAGVNPRGLK--ANQLWQMD--VTQYA-----------------
------------------PFGRLKYIH-VIVDTXSHVIWATAQNGE-KVCHVIAHLLESF
AH-----LGI-P-KQIKTDNGTAYTSK-----------------RFAEFCKL-WN--IS-
-H-KTGIPGNSTGQAIVERANRTL-KTQI------QKQKGEYQT-IYEG-NIMKPKPINP
NKLLKMVLLTINH-FSIPEGL---------T--------ATPMQXHF-ECHDKD-GTVQ-
------
>HERV-K10(M14123)
KAQELHAL-----------TH------VNAAG-LKNKFDVTWK----QA-KDIVQ---HC
TQCQVLHLPTQEAGVNPRGLC-------PNALWQMD--VTHVP-----------------
------------------SFGRLSYVH-VTVDTYSHFIWATCQTGE-STSHVKKHLLSCF
AV-----MGV-P-EKIKTDNGPGYCSK-----------------AFQKFLSQ-WK--IS-
-H-TTGIPYNSQGQAIVERTNRTL-KTQL-----VKQK----EG--GDS-----KECTTP
QMQLNLALYTLNF-LNIYRNQ---------T--------TTSAEQHLTGKKNSP------
------
>D. rerio(AAM34208)
VLTEAHSL-----------AH-----SSEKDM-TKRVSQWWHPFMPHMI-SGVIA---SC
QTCAEFNVKP--TSKPTAGHFPTDRG--PGCTVVMD--FTDMI--TR-------------
------------------VNG-KRYLL-VLVDQFTGWPEAFPCARE-DAVSVVKCLINQY
IP-R---HGF-P-RIIRSDNGTHFKNE-----------------HLADVEKL-LG--IK-
-L-RYGAVYHPQSQGKVERLNLTL-KNKL------AKI----CH---KS-----KL--NW
VDALPIALMSVRC-SINRT-T---------G--------FTPFELAT-GRQFPG-PVAP-
------
>ERV4_DR-I
LVHEFHGV-----------TH----RGRRGVH-ETMRSLFCVPKLETTI-NNILD---KC
LICAQYNVSK---PVAQHQHLPRPIT--PFSEWQVD--FTHMP-----------------
------------------KRGPFKYLL-VCVDKFSKWVEAFPCSRE-NAKVVTQKLISEI
IP-R---YGI-P-QSIDSDKGTPFTSK-----------------VTQQLATE-LN--IN-
-W-RFHIPYHPQSSGFVERTNRTL-KGKI------KKA----LR---QH-----GHK-DW
VKILPIVLADLRM-TPQANLD---------S--------LSPYEVVM-GRPFPI-PWQG-
------
>ERV1-4-I_XT
FFQIFHSH--------PVGGH----FSAEKTL-HKILQSVWWPSIKDDV-NSKCS---SC
LPCLQVNPPS-CTNRSLLRSTPPAEG--PWSQIQID--FIGPL--PK-T-----------
------------------PGG-FSHCL-VVIDVFSKWIEAFPTRNQ-KALTAAKVLISEL
FS-R---WGL-P-KVVASDRGTSFTGQ-----------------VFSQLQKL-LD--IK-
-H-ELHIAFHPQSSGTVERGNRTL-KTML------TKF----CA---EK-----PS--TW
AQMLPLCLMAIRS-TPHST-T---------G--------VSPYQAMT-GRLMRM-PGNL-
------
>ERV3_DR-I
LMSLYHGL-----------AH----AGPEKLH-AMISKTWWWPKQRAAC-VDFCK---RC
LVCLKVNSPS--KLKIPLGHAPRPQG--PWTHLQID--FIGPL--PP-------------
------------------SGG-FSYIL-MIVDLFSRWVEAFPLRTC-TADATAKTLLTEV
FP-R---WGI-P-LQIDSDQGTHFTGK-----------------VMKHVMKL-MG--IT-
-Q-HFYISFRPQSSGSVERTNRTL-KAAL------RKR----LL---EW-----GK--GW
HAAVPMILFSMRA-SPNKT-T---------Q--------ISPFEIMT-GRFLRL-PWDA-
------
>WdSV(AF033822)_
ILLAIHGV-----------SH----THKGGIM-SYFSKFWTHPKASQTI-DLILG---HC
QICLKHNPKY---KSRLQGHRPLPSR--PFAHLQID--FVQMC-----------------
------------------VKK-PMYAL-VIIDVFSKWPEIIPCNKE-DAKTVCDILMKDI
IP-R---WGL-P-DQIDSDQGTHFTAK-----------------ISQELTHS-IG--VA-
-W-KLHCPGHPRSSGIVERTNRTL-KSKI------IKA----QE--QLQ-----LS--KW
TEVLPYVLLEMRA-TPKKH-----------G--------LSPHEIVM-GRPMKT-TYLS-
------
>ERV1-I_EC
LVNGIHQA-----------TH----FGKESLT-QLLSKSFDGHTSHATI-RQVCR---SC
DTCAQVNPEG-AARPSPLLQSIQRQGTYPGEDWQLD--FTQMP--PC-------------
-------------------HG-YKYLL-VFVDTFAGWIEAFPCRSE-RAIEVTKALLREI
IP-C---FGL-P-KTLQSNNGPSFIAQ-----------------ITQQVSSA-LQ--IK-
-Y-YLHSAWHPQSSGKVEKANHTL-KRHL------SKL----SL---ET-----QE--TW
ITLLPIGLLRMRT-APKSS-L---------G--------LSPYEILY-GRPFL--STDI-
------
>HERV-E(M10976)_
VVLAVHKT-----------TH----LGQESLE-KLLGWYFYISHLSALA-KTVTQ---RC
VTCRQHNARQ--GPAVPPGIQAYGAA--PFEDLQVD--FTEMP--KC-------------
-------------------GG-NKYLL-VLVCTYSGQVEAYPTRTE-KAHEVTRVLLRDL
IP-R---FGL-P-LRIGSDNGLVFVAD-----------------LVQKTAKV-LG--IT-
-W-KLHAAYQPQSSGKVERMNRTI-KNSL------GKV----CQ---ET-----GL--KW
IQALPMVLFKIRC-TPSKR-T---------G--------YSPYEILY-HRPPPI--LRG-
------
>REV(AF246698)_
VLEQTHRA-----------TH----LGESKLT-ELVRKHYLICGIYRAA-RDITT---RC
VACAQVNPGAT-PVEKGLNSRIRGAA--PGEHWEVD--FTEMV--TA-------------
------------------KGG-YKYLL-VLVDTFSGWVEAYPARRE-TSQVVIKHLIHDI
IP-R---FGL-P-VQIGSDNGPASVAK-----------------VTQQLCEA-LN--VS-
-W-KLHCAYRPQSSGQVERMNRTL-KETI------AKL----RI---ET-----GG--DW
VSLLPQALLRARC-TPGRE-----------G--------LSPFEILY-GLKPPV-VPRV-
------
>ERV3-1-I_XT
LGKWAHSQ----------TGH----KGVQGTW--QWAQQRGIPLTQIQV-KDIIA---KC
PVCQEAKKWP--PLTPLPGKIHRGQK--PGQVWQVD--YIGPL--PG-------------
-----------------GRGG-LKYCA-TAVDTYSGLVQVFPTKSA-DQKTTLRLMQLLI
QH-----YGM-P-QEVQSDNGTHFTGQ-----------------TVKQWAED-NG--VY-
-W-VFHIPYYPQGAALIERMNGLL-KEQM------RKL----TP--THT-----LR--GW
DKVLQEAVYLLNN-RSV-G-----------H--------FTPIQRML-GESGEN-SSDW-
------
>MuERV-L(Y12713)_
IAQWAHEQ----------SGH----GGRDGGY--PWAQQHGLPLTKADL-ATAAA---DC
QICQQQKPTL----SPRYGTIPRGDQ--PATWWQVD--YVGPL--PS-------------
------------------WKG-QRFVL-TGVDTYSGYGFAFPARNA-SAKTTIHGLTECL
IY-R---HGI-P-HSIASDQGTHFTAR-----------------EVRQWAHD-HG--IH-
-W-SYHVPHHPEAAGLIERWNGLL-KMQL------QHQ----LG--GNS-----LE--GW
GRVLQKAVYALNQ-RSIYG-----------T--------VSPIARIH-GSRNQG-VEKG-
------
>C. hoffmanni(ABVD01366063.1)
LAQQAHNT--------FGIIH----GGSEATK-IKLKIKYSWPNMIKTI-ISVVA---NC
EECQVTNAAS--QIPTPQKPIIHYDK--SFEKFYMD--YIGPL--PS-------------
------------------SHG-HEHIL--VVDAGTAYHXLFSTKAQ-GTNTTVKAL-NFL
SG-----TAT-P-KVLHSDQGSAFISA-----------------NLQQWTKE-RD--IX-
-L-EFSIPFHPQSCGKMERKNGEI-KQV--------------------------------
------------------------------------------------------------
------
>BFV(AAN08116)_
LCQLAHDG--------PGSAH----LGRSALL-LKLQQKYWWPRMHIDA-SRIVL---NC
TVCAQTNSTN--QKPRPPLVIPHDTK--PFQVWYMD--YIGPL--PP-------------
------------------SNG-YQHAL-VIVDAGTGFTWIYPTKAQ-TANATVKAL-THL
TG-----TAV-P-KVLHSDQGPAFTSS-----------------ILADWAKD-RG--IQ-
-L-EHSAPYHPQSSGKVERKNSEI-KRLL------TKL----LA---GR-----PT--KW
YPLIPIVQLALNN-TPNTR-Q---------K--------YTPHQLMY-GVDCNL-PFES-
------
>HFV(NC_001736)
IVLQAHNL-----------AH----TGREATL-LKIANLYWWPNMRKDV-VKQLG---RC
QQCLITNASN--KASGPILRPDRPQK--PFDKFFID--YIGPL--PP-------------
------------------SQG-YLYVL-VVVDGMTGFTWLYPTKAP-STSATVKSL-NVL
TS-----IAI-P-KVIHSDQGAAFTSS-----------------TFAEWAKE-RG--IH-
-L-EFSTPYHPQSGSKVERKNSDI-KRLL------TKL----LV---GR-----PT--KW
YDLLPVVQLALNN-TYSPV-L---------K--------YTPHQLLF-GIDSNT-PFAN-
------
>S. castellii(AACF01000242.1)
RATELHKL-----------FH----ASHRVLKQMMLTDKIWSPNGELLT-LDVTR---TC
RHCEVHQRFV-DLPVTLPSIIKVP----VFSRWHLD--FAGPL--PK-------------
------------------DNI-YRHFL-IAVDYTSNFVVVQPARAA-DADTVKDMIL-HI
LS-M---FGK-P-DTIVTDNAKSFENQ-----------------VVRPLTTK-LG--IK-
-Y-LHSSVYHPRGNSKAERSVQMV-KKVL------SHI----HP--NYK---------DW
SSNIYWAGNIVNS-TRLMY-----------G--------YAPAEIAF-GIPPKI-DQEN-
------
>V. polyspora(XM_001642359)
KATSLHNA-----------FH----ANHRILEQMMIQEKFWNPRHAILL-LDVIR---NC
QHCEIYQRFV-DLPVELPKMKITP----PLTRWHLD--FAGPL--TT-------------
------------------WDD-FQYFI-IAVDYTSNLTITKPLISP-NSNAVTDMILQIY
SM-----FGK-P-RAIITDNAQAFRSE-----------------IVEQEVKR-LH--LK-
-Y-YQSSVYNPRGNSKAERTIRMI-KKVL------IHL----------E-----PDLINW
PANLYNATNIVNN-TKMVY-----------G--------YAPCEIAF-AKTAHI-DYKK-
------
>C. albicans(XP_719902)
TATKVHEH-----------HH----ASIRVTD-YLVSKIQWHPNHKLLC-TNVIR---NC
LVCQLSSTFE-TAHRELYPLTPTK----TFSRWGLD--FIGPL--PM-------------
------------------SDN-LSCCL-NAIEYVSGLIYSWPCSSP-NSDVVILML-NLI
RQ-V---HST-P-VEVITDNGSAFTSN-----------------ATQSFCAT-AG--IS-
-I-KYASVYHPMSNGRMELGNKLL-KKIL------KSM----TD---AY-----YT--KW
PQVLANAVMVYNS-TPTTF-----------N--------KTPYYLLI-GISTDM-SEFT-
------
>Tca3(XM_710966)
ICQTIHDK-----------HH----PSTRVTD-YLCTLAYWHPDHLLIA-TNITR---KC
HYCQLNTSIR-EAIRPYRPLEPLK----AFSRWGMD--YSGPY--FN-------------
------------------TVQ-HRYIL-VAVEYVTGLTIAVPTLHK-DADNAISLL-QSI
IS-I---MSA-P-TELVTDQGKEFSSQ-----------------ALATLCDQ-NN--IQ-
-H-HITSAHHPRGNGRVEKVNHLL-KKIL------KAL----TN---DT-----MQ--DW
DLKLYDALRIYNA-TPTIF-----------N--------YTPLYLAL-GIEPHH-NLNQ-
------
>Copia-36-I_ZM
SFKTWHAR----------LGH----PGIGMMQ-KITGNCIGHDLKSAKF-PKPSD--FIC
TSCATGKLIL---RPSPLKIHAEPLK--FLERIQGD--ICGPI-QPL-------------
-------------------SGPFRYFM-VLIDASTRWSHVCLLSTRNHAFAKIMTQVIRL
KA-H---YPEHQIQKIRLDNAAEFSSR-----------------AFNDYCMA-QG--IH-
-I-EHSVPYVHTQNGLAESLIKRI-KLIA------RPL----LH--ECN---LPTS--CW
GHAVLHAADLIQL-RPTAYHT------------------TSPLHLVR-GNPPNI--SHL-
------
>Copia1-I_DR
DIQTWHEI----------LGH----CNYEDI--SKLQNVVKGMKITGKI-DKSNL---NC
EICTQGKFVQSRNREPDTRAKA------ALELVHTD--LAGPI-DPE-A-----------
------------------KDG-FKYAL-AFTDDYSGAVFVYFLKAKSDTARATEKFIADT
AP-----YGR-I-KCVRSDNGTEFTAK-----------------EFQSLLSK-NG--IR-
-H-ETSAPYSPHQNGTAERNWRTL-FKMA------RCM----IL--ESG---LPKM--LW
TYAVMTAAVIRNR-CYNSR-I--------HQ---------TPYYALT-GKEPDL-SK---
------
>Copia11-VV_I
APLLIHNR----------LGH----PSLSKFQ-KMVPRFSTLSSL-------------PC
ESCQLGKHTRVSFPKRLNNRAKS-----PFELVHTD--VWGPC--RTAS-----------
------------------TLG-FQYFV-TFIDDYSRCTWLFLMKNRAELFSIFQKFYAEI
QT-Q---FNI-SIRVLRSDNAREYFSA-----------------PFTLFMSH-HG--IL-
-H-QSSCAHTPQQNGVAERKNRHL-VETA------RTI----LL--HSN---VPFR--FW
GDAVLTACYLINR-MPSSV-L--------HD--------QIPHSLLF-PDQPLY-FL---
------
>C. cinerea okayama(XP_001841396)
TLELLHRR----------LIH----HNHADIK--RLLDNKMATGIPTISTAKPDP---VC
EPCIDGKLQSGSFPSTGNRASA------PLDLVHSD--LHGPKEVPT-------------
------------------REG-YRYWI-TFIDDCTRFRVAVPLKRKSDAFDAFRRYKAWA
EN-Q---LGA-KIKCLHDDKGGEYMSN-----------------AFRKFTDD-CG--IE-
-R-RHTTRNRPQQNGDAERANRTM-NEDI------KAM----LS--ESK---LPPS--FW
GEALATQIKIWNC-LPTAS-L--------PG--------MTPYEAWY-KRKPDL-SILR-
------
>Copia12-NVi_I
DKEKWHRA----------LGH----VNFQYLN--KLVTNKLVEGLPEKI-ENVEM---KW
ANCIESKMANVPFENSRSKTTE------ILELIHTD--LNGPH-NTT-------------
------------------GYGGEKYFL-TFVDDYSKCTRIFCIKSKAETASCLKEFVNLV
EN-K---FNK-KVKKLLCDNGKEYLNK-----------------EIYDFVKS-KG--IE-
-L-LPCPPYVHELNGVAERYNRSA-MDMG------RCL----MR--EAK---IHRR--YW
PEIIKTVAYLKNR-TIANT-A--------EN--------KTPFEIFF-GKKPNV-DNL--
------
>Copia14-ZM_I
SLWKWHRR----------LGH----LSFDLLC--RLSSLDLIQGLPKLK-FEKDL---VC
HPCRHGKMIAASHSPVTKVMTSH-----PGELLHMD--TVGPA-RVC-------------
------------------SFGGKWYVL-VVVDDFSRYSWVFFMTAKDEAFTHARDLILRL
QN-E---FPKNAMRAIRSDNGTEFKNT-----------------QFATFCAS-LG--LE-
-H-QFSSPYVPQQNGIVERKNRTL-VEMA------RTM----LD--EHR---TPRR--FW
AEAINTACHVSNR-IFLRA-F--------LN--------KTSYELRF-GRPPKV-S----
------
>Copia3-I_CR
AAHRLHRR----------FGH----VGWHSLM--QMVNGSLVTGLDVDLSALSQAAESVC
STCVEAKAASSPFPDSSSEPQQ------PLALAHSD--VCGPM--PV-MG----------
------------------RGG-SRYFI-TLLDDATGVSAVRMLTTR-EHAGEALQEMIVQ
LE-NCHPGGG-KLRNLRSDNGGEYRSE-----------------ELQQWLRE-RG--TV-
-Q-QFSAPYMPQQNGAAERLNRTL-MDRT------RAI----LF--DAA---LSSS--FW
PEAVTYASHLRNL-SPSSS-C--------SS---------TPWEALT-GVKPDI-SSLR-
------
>PyRE1G(AB371726)copia
TASIWHRR----------FFH----LGYNNLQ-RAAKMVDGLPEKEVETESAAG---AIC
RPCVEGKTVKAPFPASNSKTD-------VMELIHVD--ITGPF-KKS-------------
------------------PSG-SRYLI-VLYEDSTGMTLAVPIRAKSEAGRVMRGKIPEW
ER-R---SGK-RLKRIRFDGAKEFTTA-----------------KLRQWYEE-KG--ID-
-Y-EVTLPYSPQSNGKAERVNRTI-KERV------RAA----LS--ESG---LDEE--LW
AEAAVAAAYVMNR-SPKEG-Q--------DV---------TPWEGFT-GKRPDV-SGLA-
------
>Copia3-I_DR
DVKTWHEI----------MGH------------CNVSDVLKLPEVVEGM-KITGNTKLDC
NVCTEGKFINNRNRKTDTKAGE------ALELVHTD--LAGPI-EPT-S-----------
------------------QDG-YKYAV-SFTDDFSGAVSVYFLKNKSDTILATEKFLADS
AP-----YGR-V-KCIRSDNGTEYTSD-----------------AFQSLLRK-KG--IR-
-H-DTSSPYSPHQNGTAERQWRTI-FEMG------RCL----LI--EKG---LPKV--LW
PYAVQTATHIRNR-CYNDR-F---------K--------NTPYFMLT-GRKPDL--SKM-
------
>PyRE10G(AB286055)copia
QAAKLHSP----------YGH----CSATRLH-SLLRQAGTTDKEVYDAVTRAVA---QC
DVCKKTAPRP-TRPLVTLPRELK-----FNDTLSSD--LGHVA-----------------
------------------PTG---XFL-HVIDLGTRVSKAVALDNK-EAPTVARALLTGW
IV-R---HGA-P-RALLADPGPEFNSA-----------------VWRVLAER-YN--IV-
-P-LSTAAQAHWSNSIVERQNRTL-KTMV------VRM----AA--DRP-----GA--NG
QELLDLACYAKNS-MGQHG-----------G--------ATPYQLMN-GTTTRV-PTAM-
------
>Copia-1-I_BF
KLLHLHRQ----------FAH----PNAEKLT-QLLKGANSWRSHYAAILQEICE---SC
DVCKRFKRGL-ARPVAALPKSTR-----FNQVVAMD--LK--------------------
------------------KWR-SQYLL-YFVDEFSRLTVAKRIARK-HPKEVVDAFMGLW
MACG---YGI-P-EQIMVDNGGEFTAE-----------------EILEFSSR-LN--IK-
-V-NTTAGHSPFSNGVCERNHAVM-DVML------EKL----VY--ENP-----KT--PI
DQLIAWACTAKNA-MCMFA-----------G--------YSPYQIVF-GRNPVL-PGFE-
------
>Copia1-I_HS
KAMKLHRQ----------FAH----AGKDKLL-KLVKDSNLYDKEFLSCIEECCN---DC
EICHKYKRPY-SRPVVGIPLANT-----FNQVICMD--LK-VY-----------------
------------------EHN-KQHIL-HIIDAATRYSAGCLIKSK-HKDVIVSRVFRFW
IA-Y---FGS-P-STILTDNGGEFSNE-----------------VLQEMNEK-LN--IE-
-T-KTTAGESPFSNGIVERHNKIL-AETM------FKT----IE--DTK------C--EP
DVALAWALSAKNS-LQNHG-----------G--------YSPNQLVF-GHNVNT-PTIL-
------
>Copia5-I_DR
VLLKLHKQ----------FGH----ASADRLQ-RLMHSSGNKDKECFAILQQIVD---DC
EICKKYKRTK-PKPAVGLPMASE-----YNETVAVD--LH-EL-----------------
------------------EPS--IWYL-HIIDHFTRFSAGSIVKTK-KSSEIVNSFIHTW
IS-V---HGA-P-QKLYSDNGGEFNNQ-----------------EIRDMAEN-FN--IE-
-I-RTTAGYSPWSNGLLERHNQTL-TEII------LKV----KR--ENG------C--DW
HTALDWALMAKNS-MLNVH-----------G--------YSPYQLVF-GQNPNL-PSVL-
------
>BEL-1-I_HM
IVKHYHDE----------ANHV---MGTNQLL-TKLSERYWVIRGREEI-RDAEA---KC
NKCKLRRCKP-QQLMAPLPAMRFKEPLRAFARIGID--FAGP---FLTMQGR--------
----------------GKIRQ-KRYLC-LFTCLLSRAVHLEMAYNL-DTNSFLNAFYRMV
NR-R----GL-P-LEVLTDNGTNFVGG---CRELNEIVNDLDKDKITNSTAD-KG--IK-
-W-HFNAPLGPHLGGVFEIMVKAV-KRAM------TGI----LE--KAD-----ITDEEL
CTAFTGAESLLNS-RPLTY-QSANIKDD-IP--------LTPNHFLI-GQVGGQ-FAPD-
------
>BEL-2-I_NV
IIKQVHEK----------AIH----GGVSMTM-SLVREKFWVPKLRAQV-KRVIH---NC
NKCKRYRIKPGSTASAQLPSFRTEFSE-PFDVTGVD--FAGPI--YYRT-----------
----------------KSEQG-KAYIA-LFTCAATRAVHLKLCPDL-SAPNFQRALKEFV
AR-R----GC-P-QMIVSDNGKTFVAT------GKWLSVLKKDESLSNYLAS-QA--II-
-W-RFNMSRAPWWGGFFERLVGVM-KNAL------SKA----VG--RSL-----LNYCEL
EDALLDVETVMNN-RPLVY-Q-GEEFDE-PV--------ITPNLLLR-GRPVPI-LEED-
------
>BEL-3-I_HM
LILHFHKL----------VKH----NGVKETI-NALRSQYWIPCCRQLA-KSVIR---EC
TTCRRIEGRPSYPPAPPLPESRLNSDF-AFKCIALD--YAGPL--YIKDIYG--------
----------------DCTLN-KAWIF-LFTCCSSRSILLDLVADC-SSRSCIMGIRRFI
GR-R----GV-P-EIIYSDNGSQFVST-----------------ETQYFAAN-HS--IK-
-W-KFNAPSAPWWGGMFERLVRMT-KRCL------KKA----LK--NSK-----SSYEEV
RTLLSEIEMVLNN-RPLTY-L-YNNQGD-EA--------LTPNHLVF-GHKLKL-ESSL-
------
>BEL1-I_AG
IIQHYHER----------YMH----KKMEAVI-AAIRQRFWVIDLRAVV-RSVIS---KC
QRCKNERARP-APMMAPLPESRAAVFKKPFTHTGVD--YFGPM--TVSI-----------
----------------GRRVE-KRWGA-IFTCMTTRAIHLEIAKDL-STNSFIMCLKNVQ
HR-R----GK-I-CHIYSDNGTNFVGA------------NRQITELVERCAT-NG--IK-
-W-HFNPPAAPHFGGVWERMVREV-KSLL------PNN----DN-MPE---------EVL
RSAFIEIEFILNN-RPLTH-IPLETEDD-EP--------LTPFHFLI-GCSGEAEPTP--
------
>BEL3-I_SP
ITRHVHEI-----------GH----PGVETTT-AKTRRKFWILQGHRLA-KTVKH---RC
VKCRSAECKR-TQKMADWPSSRLAPHTPPFYYTSCD--YFGPF--QVKV--G--------
----------------RNKRA-KHYGV-IFTCLNTRAVHLEIATDC-STMEFLHVLRRFF
AV-R----GQ-P-AQILSDNGTQFVGA---QRELREMISGWSEDELKDFCAE-KR--VQ-
-W-KFITPGAPHQNGCAESLVKSA-KIAI------KKA----IG--EQV-----LTPFEL
LTCFLEVANFMNE-RPIGR-KCNDPGDG-SY--------LSPNDILL-GRSSRN-VPQG-
------
>BEL4-I_DR
LAREAHSA-----------NH----EEVAGTL-LRMRKKAWVIKGRRLA-KKVVD---SC
VICRKARAKRCEQIMADLPPERTEPAA-PFEYTTLD--LFGPY--IVKDEVR--------
----------------KRVHL-KVWGI-VYCCMASRAIHTDIVSDQ-SAEGFMLAYQRFT
AL-R----GH-P-RKLWSDPGSNFIGVKPALTELYKFLDKLETSELEEKAAK-HG--TEW
VW-KIHPASSPHRNGAAEAAVRIV-KRAL------HNL----GG--DGV-----FTWSEF
QTFLYMAANLANE-RPIDA-RTQSREDCVEY--------VTPNSLLL-GRSGPK-GDPG-
------
>M. globosa(XP_001728957.1) 
VIVREHNA----------IHH----QGTSKTW-YEISRRYH--GIPKRAVDWVLR---HC
LLCHDHRPGP---RPAPTQKISSHE---VMERVQMD--LIDMR-REP-------------
------------------DRK-YRWIL-HIKDHYSRFCMLYPLRRR-RGKHVVRCFLQWI
AT-----MGP-P-MILQTDNGVEFVNA-----------------LITQVAVQ-HQ--IL-
-I-RRGQSGRPRSQGLIERANGHV-RNLI------AKW----CN-RFGE--------NRW
SRSLPSIALACNT-SVHSS-T---------R--------RTPFEMVF-GRAPSW-QRLA-
------
>Ginger2-1_AP
IIHDAHIK----------TGH----GGRTRVI-SELQTKYK-NITYKSV-TLFLS---LC
VQCQRKQKVP--RKGIVVKPIISRE---LNSRCQVD--LVDMQ--TC-------------
------------------KDGEYKFIL-NYHYHLTKFIQLRPLKSK-TAEEVALMLLPIF
LT-----FGA-P-NILHSDNGREFSNK-----------------IIMDLCSRWEG--VK-
-I-VHGKPRHSQCQGSIERANQDF-QNIL------RAM----MH--DKN-----TT--KW
SEALPFVQFAKNT-AYHQG-I---------K--------QTPYEAMF-GNVAKR-GLAT-
------
>Ginger2-1_BF
YPYSCHTR----------VGH----SRRDKTW-DEIKNNYAWIR-YDLI-QLYLR---TC
RECSTRAPLK---KPAAGRPIISLG---FMTRMQID--LIDMT-SRP-------------
------------------DDD-NKWIL-HMRDHFSKFSWTHPLTSK-RASGVAEKLVQTF
CL-----FGS-P-HILQSDNGKEFVAG-----------------VINELTEKWPG--LV-
-I-IHGRPRHPQSQGCIERANGDL-QLKL------GKW--------MEE-----HPEKGW
VEGLQHVTYAMNT-SVCAT-T---------G--------KSPYAVVF-GQSPRT-HCAE-
------
>Ginger2-1_HM
AINIAHCQ---------NGLH----LGALKTY-KKIIEGYA-NIARKAV-EIFIS---FC
PTCNLNKRQL---KKAPLQPIISTG---FLQRLQID--LIAME-SKP-------------
------------------DKE-FRYIG-HVVDHFSKFHILFPMRNK-TALETANNLKRFV
LS-Y---FGL-P-AILHSDNGSEFVND-----------------VIKSLLLTWPG-KTQ-
-I-VNGSPRHSQSQGLVEQGNFTI-ERLI------SSR----EY--DSG-----QS--NW
SEWLVEIQCKFNV-NY----------------------------------C---------
------
>Ginger2-1_LS
VVTDIHAQ---------ELKH----SGYKKVL--EYAQRHYHDIFRTFV-QLFCT---NC
PTCQLSQPQV---SRPPLRPIVEKD---FLERVQVD--LIDMR--HN-------------
------------------PDGEFNHIC-HFMDHFSKYHVLFPLKPK-SAVEVAGLIEERV
LA-Y---FGP-P-KLFHSDNGREFVNQ-----------------IIRALFSSWGG-XVT-
-F-VNGRPRHSQSQGLVERGNRTI-EQKL------AAM----KN--DNGCGADQTY--PW
SSWLPRVMVSLNS-EVQAT-T---------N--------ESPYKVVF-GKCAPS------
------
>Ginger2-1_TS
IINDAHQK----------IGH----GGEKKTF-REAQNK-WANVTQEAC-HLFLT---FC
EECHKKRARK-LPKSLVVKPLVSTN---LMSRAQVD--LINFQ--TM-------------
------------------PDGDFKYIM-TYLNHFTKFCILSPLKSK-RTEEVASKLLEIF
LT-----FGA-P-SILQSDNGREFSNA-----------------IIAELKTCWPE--LK-
-L-VTGRPRHPQSQGAVERLNGVV-QDKL------AIW----MR--ENG-----CK--RW
SMGLKFVQWQINV-SVHET-T---------G--------QSPFKVTF-GEEPRI-GLES-
------
>Ginger2-1_NV
HLSFAHQR----------VAH----RGRQKT--EKWIQDNFAEVTQKVI-NVFVQ---LC
KYHAEQKPIT-SRVKEVTKPFQAPT---FLSFIELD--LMDFR-NTPC------------
----------------KCSKR-HQWVL-NIIDHHSKYVTCWPLKGK-NAVEVLQGLKNYC
YS-----FGF-P-KKIVCDNGTEFSNA-----------------MLNSFCEE-NN--IK-
-I-CHGSPRTPTTQGLVERSNRTW-KEDM------RAI----LI--SKQ-----KSVGEW
CKATMEASYTMNI-TYHRA-I---------K--------CSPYEAVF-GFKAHR-EVNR-
------
>Ginger2-2_NV
VLSQAHKA----------ICH----RGRDKTA-KYLSENYS-NLPKQII-TLFTS---IC
KLHQEQASLTNYCKKPVTKPIQADG---FLSHLEMD--LIDFR-KIPC------------
----------------NCGRR-HLWAL-HVEDHFSKYSWLLPLKKK-ESLEVAQTIEPLF
WQ-----FGF-P-CKLHTDRGGEFKGS------------------VDDFCAK-FN--IP-
-Q-ARGAPRNPSAQGLVERANRLV-KENL------LSL----IK--EKG-----LASNDW
CKILNEAAYKKNI-TLHRA-I---------G--------KSPYEVVF-GIFPHK-EKAL-
------
>TDD4(XP_629668)
LWEEMHKG------------H----IGRDATY-GNYKTKYYNMGLYSFV-SDAVD---TC
DICQRNRIKG---ITKDFAPIVDTE---EYSRLVYD--LTSIK--GE-HKEKVTYDDDNE
KILTKLDDLIQYDSVQPYDTD-VVYII-LCIDSFTKFATGRCLTTK-RTVPIYNFLALTY
-------FGK-PVKVWHCDNGREFKNK-----------------VQKEFLKLFPG--SK-
-S-AHGAPRTPTTQGMVERLNRTI-KERI------SKL----KQ--QDF-LDGTSR--SL
SELLKQALYDYNN-TKTRT-I--------K---------MKPSQAV--GIVPLF-INVQ-
------
>TDD5(AF298206)
HWDEMHKG------------H----IGRDATY-QKFKSMYFCTGMWVMV-DNAVK---QC
DICQRNKIKN-IGINKEYVAIEDTE---EYSRMVFD--LTSLK--GE-HRNNDIIIESTD
RFSSNWETIKNDNVKEANDSN-IVYIL-ICVNSFTKFATGRCLTSK-KAVPIYNFLAITY
-------KDK-PIKKWHCDNGKEFKNK-----------------VFDQFREFAFP--SS-
-KAAHGAPRTPTTQGMVERVNQEI-KKLI------RNF----QK--EKI-----CKTQTI
SSYLELALEVYNN-RKHRA-I---------G--------MSPYQAI--GIKPLF-QTAT-
------
>412(X04132)
ILSTLHDD-------PIQGGH----TGITKTL-AKVKRHYYWKNMSKYI-KEYVR---KC
QKCQKAKTTK--HTKTPMTITETPEH--AFDRVVVD--TIGPL--PK-S-----------
------------------ENG-NEYAV-TLICDLTKYLVAIPIANK-SAKTVAKAIFESF
IL-K---YGP-M-KTFITDMGTEYKNS-----------------IITDLCKY-LK--IK-
-N-ITSTAHHHQTVGVVERSHRTL-NEYI------RSY----IS---TD-----KT--DW
DVWLQYFVYCFNT-TQSMV-H---------N--------YCPYELVF-GRTSNL-PKHF-
------
>CfT-1(Z11866)
CIRQHHDE--------PTYGH----PGTSKTV-DLIQRSFSFPQMRLKV-LRYIK---KC
VHCQQNKAAR-HAKYGHLQFRTPPTK--PWDEVTMD--FITKL--PR-SKDR--------
----------------VTGQA-YDMIL-VMVDRLTKYAHFIPASEIYTAEQLGYLVLDRL
IR-Y---HGF-P-EVFITDRDKLFTSN-----------------YWKTLMGT-IG--IK-
-H-KLSTAYHPETDGQTERTNQTL-EQYL------RHY----IN-YAQD---------NW
VSLLPMAQIALNN-HKSET-T---------S--------TTPFDAIY-ANFGKD-P----
------
>CRM(AY129008)_
LLQEAHGG--------GLMGH----FGAKKTE-DILAGHFFWPKMRRDV-VRLVA---RC
TTCQKAKSRL--NPHGLYLPLPVPSA--PWEDISMD--FVLGL--PR-T-----------
------------------RKG-RDSVF-VVVDRFSKMAHFIPCHKTDDATHIADLFFREI
VR-L---HGV-P-NTIVSDRDAKFLSH-----------------FWRTLWAK-LG--TK-
-L-LFSTTCHPQTDGQTEVVNRTL-STML------RAV----LK---KN-----IK--MW
EDCLPHIEFAYNR-SLHST-T---------K--------MCPFQIVY-GLLPRA-PIDL-
------
>Cygnus(AB455954.1)_
IVEKYHTG---------KTCH----RGIRETL-THIKRTYFWHKMEQTV-SSVIN---SC
EVCKRMKYDR-KPLRPTLQLTQTQTK--PLEELFID--LFTIE-----------------
----------------------GHYYL-TIIDAFSKLGQALEITNR-STPEVVRALIKYF
SF-----YGI-P-QKISSDPGTEFNNA-----------------LLKELLAF-YK--ID-
-L-HISTPNNPNSMGLIERFHSTI-LEIY------RLA----KY--EQK-----YT--DA
ASIMTYAIMAYNQ-SIHSS-T---------G--------YTPFEIFL-GHTDSRNTFD--
------
>DGLT-A1_I
IMEIFHDS-------PLTGGH----FGLLKTV-AKIKERFYWIGMIKDI-KEFID---KC
TTCLQIKRKY-GPKEGLLIPIEIEPE--PFNTIGID--FIGPI--TK-------------
------------------DNA-QVYLL-VVMDYFTKWPEVFFTLDM-EGETVAQLLLYEI
YT-R---YGV-P-KKLVSDRGKNFLSN-----------------VVSGVNKL-FG--VH-
-K-LTTTAYHPQCDGQTENFNNTL-IKML------KAF----IG--NEL-----YG--NW
GELLRCVLYSYRI-TPHVS-T---------G--------FSPFFLLF-NRQPTL-PLDT-
------
>Galadriel(AF119040)
LMKEAYDS--------AWAGH----PGVERML-ALLSRVYFWPKMEDDI-EAYVK---TC
HVCQVDKTER-KKEAGLLQPLPIPER--PWLSVSMD--FISGF--PK-------------
------------------VDG-KASIM-VVVDRFSKYSVFIAAPELCSSEVAAELFYKHV
IK-Y---FGV-P-ADIVSDRDTRFTGR-----------------FWTALFNM-MG--TE-
-L-KFSTANHPQTDGQTERINHLL-EEYL------RHY----VT---AS-----QR--NW
VELLDTAQFCYNL-HKSSA-T---------E--------MSPFEIVL-GKQPMT-PLDV-
------
>Nosema bombycis(ABE26653.1)
ILTAYHIE----------TGH----GSASNMK-FSIKGKYSWNGIYKDI-DKLVS---EC
EICLKSGYKI---RNTKHRVIETLD---HNELWEVD--LIGRI--PH-------------
------------------NGE-NHLVL-VAIDHYSKWTETKHLKNK-EGETIKNAIEELI
IN-K---HGI-P-KTILTDCGLEFKNR-----------------HISELKTK-YG--FE-
-W-KYSSPEHHNTVGGVERVNQTF-WTKV------KKL----TN---FG-----ET--SW
KNALQKATHAVNI-SYNRA-I---------G--------TSPFIFKY-ARSPEF-MIDK-
------
>Nosema bombycis(ABE26654.1)
ILHVYHKM----------SGH----GSPNTMK-FMLKQAYSWKGMYRDV-DEFCS---RC
LICLKAGNER---VNTKNRVITTHQ---DNELWEVD--LIGRL---Q-S-----------
------------------DGK-NMFIL-VAIDHFSKWVETKIIPNK-TSIEIKKAIEEIV
IV-K---HGI-P-QRIMSDMGLEFNNK-----------------EVLSLQEK-YL--FK-
-W-EFASPYHHQTTGAVERSIQTL-FNIL------KKL----TD---YG-----MK--DW
KSSVEQANLAYNL-SFNRA-I---------G--------TSPYIFKK-GSQMKF-DVDE-
------
>Nosema bombycis(ABE26655)
SLEEVHEE----------LGH----GSAKAMG-HHLKEAGKLVP-TKDI-KGVID---GC
EVCQQSGGGA---KSFRPVAVRTQA---VNDLWEFD--LVGPL--PR-S-----------
------------------RQG-YVYLL-TGVDHFSRGAVVRPLRTK-EAGEVLYWIGKLV
KE-----MGP-P-KVILTDNGKEFANR-----------------RAAELASE-ND--IT-
-W-RYGAPYSPTTTGLVERFNRTF-IEKL------RKV----SR---FG-----ER--DW
VECLGPCMKAYRN-SYHRA-L---------G--------CTPEEFL--TRIRRTGQRRK-
------
>Nosema bombycis(DQ444465)
LILQCHEE----------CGH----GSVDPTY-LLVLRSKKWPGMYRDV-RECLK---LC
QTCFSFNKKN---RDTRFHRLELGN---PFSRVGID--VVGPL--PR-S-----------
------------------ERG-KKYLI-VATDYVTRWCEARATKDK-SARTIAKFVLEEI
IC-R---HGP-P-NELLSDRGLEFLNK-----------------TVAELCNL-FK--IY-
-K-SFTSAYHPQCNGAVERTNQSL-VAKL------AKL----VN---GK-----WK--DW
DEYLELTLYAYRI-SPRKI-S---------K--------FSPFELLY-GRKPVP-WGEI-
------
>Ginger-11_HM
YKKAAHDGLGTSTESKAIGGH----VGRDKTIWKLIDSGYWWPNMNKDV-RNYVA---TC
ESCQKSNSKM-KKVSPELHPIPVPTK--IWHQVGVD--LCSLP--KN-------------
------------------PEG-YVGIC-VVVDYFSKWIEAKPIYNK-SAEEVSRFLYELI
CR-----HGC-A-SIQINDQGREFCNK-----------------VSENLLNL-TG--TC-
-Q-RITSAYHPQANGLVERANRTI-QGSM------LKV----LN---GE-----QE--KW
PHSLDGILFAFRT-TRHKS-T---------G--------VTPFQVMY-AREPVL-PLHC-
------
>Ginger-12_HM
IIKSMHDG-------IIGGCH----FGQSATI-AKVTDRYWWPCIAADV-KDFVR---KC
TACQAVNPVN-KPGPSSLHPVKVMH---MFHRWGID--LIGPL-KET-------------
------------------KKG-KKSIC-VATEYLTKWAEVKAIREK-NAISVHAFLMKLV
FR-----FGA-S-NVILHDQDKEFNNQ-----------------LVDDLCEQ-MK--IT-
-V-AMTSAYHPQTNGLTEQFNQTL-VRHL------LKL----IN---KE-----ND--DW
DLLINPVVFAYRI-NIQAS-V---------K--------YSLFQLMY-GVKARL-PIDI-
------
>Ginger-1_AP
IIEMVHDGSDQSLQSSALSSH----RGRDATQ-RVLQKRFYWPNMTVDV-KNYVR---EC
VICQKVNPSS-LKFVPELKSVHVPKK--VFKQIGVD--LITLP--EV-------------
-------------------NN-LRYVV-VVVCYFSKWCEAKALMDK-TAESVAKFLYDDI
CR-----HGC-P-EIQISDQGREFVNK-----------------LSDELFRL-TG--TQ-
-Q-RVTSPYHPQANGLVERLNRTL-KTSL------LKV----FK---------------W
PDILQGILFAYRT-TVHCS-T---------K--------YSPFFMLY-QREPII-PIDV-
------
>Ginger-1_HM
IIKSVHDGNDISNEANALSGH----IGINSTT-EHIKKRFFWFGMIKDI-TAYVS---EC
DNCQKAKNKK-LQVKPLLQSISIPKG--NMKQVGID--LTQLP--EV-------------
-------------------NG-YKYLI-VLVDYFSKWVEAEPLFDK-TAKSVAIFLYKQI
CR-----HGC-F-EIQINDQGREFVNE-----------------LSNELHRK-TG--TR-
-Q-RMTSAYHPQANGLVERQNQSI-KRTL------VKV----LE---DA-----AL--EW
PFIIDGVLFSMRI-RKHKS-T---------G--------FSPFELLY-QREPVL-PIDI-
------
>Ginger-3_HM
IVKEVHEGLGTSEKAVALASH----LGINAVR-KQISSRFFWHSIVEDI-TKYVA---QC
ERCQKTSNRN-LKVSPALKPVKVEQQ--VMKQVGVD--LIKLP--ES-------------
-------------------NG-FNYVI-VLIDYFSKWTEAEPLIDK-TAVSVAAFLYRVI
CR-----HGC-F-QIQINDQGREFVNS-----------------VSIALHDM-TG--VQ-
-Q-RVTSAYHPQANGLVERQNQTI-KKAI------VKV----LN---EN-----VK--SW
ASVLDGILFALRV-KVHDS-M---------G--------YSPFYLMY-NRQPYL-PIDV-
------
>Ginger-5_HM
VLKECHND--------AGGAH----QGIVRTQ-NKIKNLYYWMSITSDV-EAWIK---TC
KQCQSFEKIK--TIAPQLHPIQVTE---RWAVLGVD--LIGPL-PET-------------
------------------VNG-NKYVL-TITDLFTKWIVARVLPEK-SAAAVATALVNTF
HT-----YGP-P-KKVITDQGREFVNE-----------------LNNKIFQL-MG--IK-
-H-SVTSAYHPQSNGQDERTNQTF-KRAL------SKY----TN---NE-----MN--DW
DSYTSAIAYGLNI-SCQKS-T---------K--------MTPFYLMY-LRHPPG-IEMI-
------
>Ginger-8_HM
AFRDVHDS--------NHGAH----VGLNNTR-AKLKGSFYWLGMVNDI-TKWVK---EC
DKCQRMEKIR--TVAPELKPIKVNG---LWDFLGID--LIGPL--PI-T-----------
------------------KLG-NKYIL-TITDLWSKYIEAFPIPEK-SAFYVSKCLTTLF
YR-----FGP-P-KKILSDQGREFVNS-----------------LNEQLFSL-FQ--IK-
-H-LITSAYHPQTNGQDERTNQTI-KKSL------SKL----SN---DT-----QD--NW
DELLEAVLFGLRT-CVQKS-T---------K--------FTPFFLMF-GREANL-FSTL-
------
>Ginger-9_HM
ILEGCHSA-------ILGGGH----FGRDKTL-EKLSERYYWKGMVNDV-XXFCK---YC
DKCQRANRAF-EKHSAELHPIKVKDE--VWSTVGID--LIGPL--PL-T-----------
------------------EKG-NKYII-TATCLFSKWPEAASLSDK-TATSAAEFLYTCF
TR-----HGC-C-EVQISDQGREFVNE-----------------VNHELNKM-MG--TK-
-C-NVTSAYHPQSNGEDERFNQTL-QRQL------LKY----VD---EK-----QN--TW
DLYIESILFSYRV-SVQDS-T---------K--------QTPFYLVY-GRQARL-PVDL-
------
>Cer1(CEU15406)
LLKELHEG--------MLAGH----FGIKKMW-RMVHRKFYWPQMRVCV-ENCVR---TC
AKCLCANDHS--KLTSSLTPYRMTF---PLEIVACD--LMDVG--LS-------------
------------------VQG-NRYIL-TIIDLFTKYGTAVPIPDK-KAETVLKAFVERW
AI-G---EGRIP-LKLLTDQGKEFVNG-----------------LFAQFTHM-LK--IE-
-H-ITTKGYNSRANGAVERFNKTI-MHIM------KKK----TA--VPM---------EW
DDQVVYAVYAYNN-CVHEN-T---------G--------ETPMFLMH-GRDVMG-PLEM-
------
>Gypsy-1-I_MH
LLSESHSG--------KCAGH----LSGRKIF-KQLAVKYYWPNMQSEC-INSAL---KC
RICAHSRNPK--SNEPPMKIVRTSE---PFELICLD--ILDVG--PS-------------
------------------NAN-SRYIF-VAVDHFSKYVIAVPIPDK-SAESIAKALVENV
IL-I---YGA-P-KRIHSDRGKEFLNS-----------------IIKEITNT-LK--IE-
-Q-TVTAGYDPNANGLVERINQII-IGML------KRS----TA--SNW---------TW
PERLPYLIFAYNS-TPSET-T---------G--------FSPYNLIL-GKPPNL-PFEE-
------
>GYPSY3-I_CB
LVTQAHSG--------PLSGH----FGTDKVW-KQLKKEFYWPTMRAFI-EKFIK---GC
TKCLCVNDRP--RLTAPLHPYETTS---PLEIVACD--LIDVG--LS-------------
------------------TLG-NRYIL-TMIDLFTKIATAVPIQDK-CAETVMRAFIERW
ALGE---CRI-P-EMLLTDQGKEFAND-----------------HFKKFTQM-MG--IE-
-H-VMTKGYNSRANGAVDRMHIIA-KKA---------------A--VPM---------EW
DAQVPFAVYAYNT-TLHGT-T---------R--------ESPLFLMT-GKDPKG-PLQM-
------
>Heterodera glycines(ABLA01006882.1)
LVKQRHEG--------KCAGH----MSAKKLF-LQLAEQYFWPNMLKDC-MKIHQ---HC
RICAHTKEAR--ANEPPLKVVRTSE---PFELLCID--ILDVG--PS-------------
------------------KSE-FKYIC-VMVDHFSKYLIAEPIRNK-SAEAVAKVLVEKA
IL-I---YGT-P-KKIHSDKGKEFVNS-----------------TIEEIVKT-FG--IE-
-R-SLTAGYDPQANGLVERVNRII-IAML------KKS----TA--SCW---------TW
DERLPYIVFAYNI-TPSKT-T---------K--------FSPFSLIF-GKIARF-PMDG-
------
>GYPSM1_I
VLMQYHDG--------KLGGH----MSAKKTE-ARLRQKYYWPNIGEDV-KGWIK---NC
LICATRKSTG-SKLKAPLKPMPIPPE--PMTMIAMD--VVGPL--PE-T-----------
------------------NDG-NIYIL-VVTDYLSKFPEAFAIPDQ-KARTIARILVEEI
CC-R---YGT-P-KQILTDQGTNFMSE-----------------IIEEVTNY-FR--IA-
-K-LRTSPYHPQTNGQTERFNGIL-IEMM------SNY----VS---RH-----QK--DW
DRYINLCLMAYRM-SIHSA-T---------K--------MSPFKLMY-GRECNM-PIDL-
------
>GYPSOL_I
VMGIGHSI--------PWAGH----LAFQKSL-NRIANRFVWPAMYTQL-KEFCA---SC
EICQLTAPQG--VARAPLQPLPLIET--PFDRIGMD--IVGPL-EKS-------------
------------------SSG-HKYIL-VICDYATRYPEAFPLRSV-KARQIANCLIQLF
SR-----VGI-P-KEILTDCGTNFLSK-----------------LLKQVYSL-LG--VK-
-G-IKTTPYHPQTDGLVERFNQTL-KTML------RKF----VS---ET-----GA--DW
DQWLPYLLFAYRE-VPQAS-T---------G--------FSPFELLY-GRQVRG-PLDL-
------
>Gypsy-1-I_ACa
LLRIHHDD--------PHAGH----FGLEKTE-ELLRRKYVWDKLRTDV-KEYVE---TC
DVCQRIKVPR-HKQYGELAPLPVPKG--PWQDLSMD--FIVDL--PK-S-----------
----------------TRVKG-YDSIL-VIVDRFTKMAKYIPTHKKVKAPELADLFLDAI
IR-D---HGS-P-KSLVSDRGSLFTSK-----------------YWSAFCYH-LT--IR-
-R-LLSTAFHPQTDGQTERQNQTL-EHHL------RAF----CS---YH-----QN--DW
PRHLPTAEFAYNN-AKNAT-L---------K--------VSPFYACY-GYNPSL-PSDV-
------
>Gypsy-1-I_DD
VLEKFHDC-------SLVGGH----LGYQKTY-SKLASRYYWNNMGMDV-KEYIN---NC
DICQKMKTSPFSKFSPELGTIIVEK---PWDLVAVD--FVGPMKVPS-------------
------------------MSG-HKYII-VFSDYVTKWVEAAATVDC-TAETTAIHYFKFN
YR-----HGC-P-KRLLSDCGTSFLNK-----------------VISSVNEL-FK--VK-
-K-VNTSPYHPQTDGLVERFNKTI-VIML------KSF----TQ---EV-----HT--MW
DLYLDSCLFAYRI-SVHTS-T---------G--------ASPFSMLY-GREATI-PSDL-
------
>Gypsy-1-I_DP 
VLLACHSD--------VTAGH----LGVTRTT-HKIQQRYYWPGMRRQI-TRFVL---SC
VDCQTKKRAQ-EAPAGLMRPIRVSQ---PFEKVGID--LIGPF--PL-T-----------
------------------SAG-NRHAI-VAVDYLTKWAICKAVPSA-SSKEVVDFFVRNV
VL-Q---HGA-P-VFLISDRGKCLTAD-----------------FSEELFKA-LQ--TN-
-H-LVTAAYHPQCNGLVERYNHTF-AEML------SMY----VN---SL-----HN--DW
DGFIDFVTFAYNT-SRQES-T---------G--------FSPFFLLY-GREAVL-PIDV-
------
>Gypsy-1-I_LG 
VINQYHDE----------NGH----SGVDRCY-ALIRTKYYWKGLYKQL-YKYVE---NC
VTCQARSTTK---NKPDLVETGIPPY--PMAKISLD--LSGPY--PT-S-----------
------------------LSG-NKYIA-SFVCMYSGWIEAFPIPDK-SAQNVAHLLIDEM
FP-R---FGC-P-LAIVTDNGTENVNK-----------------VMKETMQT-LN--IK-
-H-ICTSYYRPQSNSVVERSHRTL-HDIL------SKR----LK---SD-----IS--TW
DIHLNQSLAALRF-NISAS-T---------K--------QSPFTLLY-CRDPVL-PLDN-
------
>Gypsy-1-I_MI
IIKEFHED-------PLQGAH----LGINRTL-EKIKRSMHWKGLAKDV-ADRIR---IC
EVCQKRKVVGVHMSREEICPIEPASR--PFDRVHLD--LLGPI-QKS-------------
------------------FRG-HQYIF-VAVDSFSKWAIAVPIRNQ-TATTISEIFLNEI
IC-R---FGI-P-SLVVTDQGTQFMSS-----------------TFTDLAQA-MN--FC-
-H-KPTTAYHQSANGMVERFNRTL-ADMI------ATC----TE--QGK---------KW
MDVLPQIIFAYNT-SYNQQ-I---------N--------NSPFYVIH-GFVPKL-PTEA-
------
>Gypsy-1-I_PI
VISECHDS--------NYGGH----PGSERTY-LTLARRWYWTKMLKSI-QSYIA---DC
EPCRRNKPRL-TKPPGLLEPLRVPDE--RWRSISMD--FITDL--PR-T-----------
------------------KRE-VDSIW-VVVDRLTKRCHFVPTTKKVDAEGVARLFIDHI
WK-L---HGM-P-TSIVSDRDRKFVST-----------------FWQHVFKS-IG--TT-
-L-KMTVAHRAQGDGQTERMNRTL-EEYL------RCF----VG---PV-----QD--DW
DIHLANAEFAVNS-TVNSS-I---------K--------MAPFEADL-GYVPLN-PLQL-
------
>Gypsy-1-I_RO
IMYSYHQH--------PLGGH----LAYNNTL-HKIASRYYWENMTKDI-MEYVK---KC
HRCQRHGKKS---LKEELYPVPVSVK--PFDRIALD--VKHVQ-AS--------------
------------------RSG-NRYII-AGIDYLTKYVEARPIRFQ-TASEIALFLYEEI
IC-R---HGC-P-TIIVSDNGKPFVSK-----------------LIQQVCKN-FS--II-
-H-KTTTPYNPQSNGLIERFNRTL-GQIL------QKR----TK---EE-----KD--DW
DSYLPAALFAYRT-IKQGS-T---------K--------NTPFFLLY-GYEPKT-PFDI-
------
>Gypsy-15-I_NV
VLVNIHDD--------VTGGH----LGVHKTY-DKLKARYFWRGMFQDT-EHWIK---SC
VDCNMRKTPR-NRHKAPLIPIPVDG---PFDRIAID--AMGPF--PV-S-----------
------------------DDG-NRYIL-VISDYLTKWPEAFAVPNI-TAPVVARILVDEI
IA-R---HSC-P-NQLLSDRGKNFLSE-----------------LVQEVCKI-FS--IR-
-K-VQTTAYHPQCDGLVERSNSSL-IQSL------SMY----LD---VK-----QK--DW
DIFIPSVLFAHRT-SISDS-T---------G--------DSPFYLLY-GRSPRL-PIDV-
------
>Gypsy-18-I_NVi
IISHLHDS--------LTGGH----KGINQTY-QKIRERYYWPGMRNDV-QDYIR---RC
AECQEQKIER-FKTREPMIITDTPIE--AFDKVSID--TVGKL--KM-T-----------
------------------PRG-NCHLL-TMQCNLTKYLIAIPIKNL-NATTIADALAKYL
IC-Q---FGA-P-RAILSDRGTSFLSK-----------------IVESLLKL-FK--IN-
-H-LTTSGYRPQTNGSLERSHAPL-IEFI------RIY----SE--RYD---------DW
DHLTPFATFTYNT-SVHAA-T---------N--------FTPFELVY-GRIARF-PLRI-
------
>Gypsy-2-I_DP
VLLACHDD--------VTAGH----LGVTRTL-AKINQRFYWPKMIQSV-SQYVR---SC
EDCQTKKKPK-ERPAGYLEPVQARL---PFEKIGID--LIGPF--PL-S-----------
------------------TLG-NRYVI-IAVDYLTKWVIAKAIPTA-TSKEVVDFFVRRI
VL-Q---HGA-P-INVISDRGKCLTSN-----------------FTNELFRA-LQ--SN-
-H-LVTTAYHPQCNGLVERFNHTF-AEMI------SMF----VN---SK-----HS--NW
DDVIDHVVFAYNT-SKQES-T---------G--------KTPFLLLY-GREALL-PIDA-
------
>Gypsy-2-I_LG
VIKQYHDL----------NSH----PGIDKTY-ATIKVKNFWPKMYKEL-YEYVD---TC
VTCQTRSTMK---NKPDTIETGIPPY--PMAKLSLD--LSGPY--PT-T-----------
------------------LSG-NKYII-SFVCWYSGWVESFPVKDK-TAENVAHLIIEEI
FP-R---FGC-P-LAIVTDNGTENENR-----------------IVKETLDK-LN--IK-
-H-ILTSYYSPKSNARVERNHRTL-HDML------AKR----VS---SN-----HS--TW
DIFLNQCLGAIRF-NVSKT-T---------K--------QSPFSLLY-SRDPVL-PLDN-
------
>Gypsy-22-I_NVi
FINEVHAI----------YGHIGG-GGGRKLN-KMLCEHFYASGLRRKI-AKILK---TC
DSCQRTKHLT-KKYREMSQPILTQK---PGELLSID--FYGPL--PT-S-----------
------------------AGG-VKYLL-TSIDVFSKYVVFYPLRRA-TAHAVIKKLTEDY
IP-T---YGK-P-EAIICDHGTQFTSD-----------------KFVNALKN-EN--IK-
-L-VYSSIRHPQSN-IVERVHREL-GRFF------RTF----VS---DK-----HK--GW
SRYVKIIQNIINE-THHET-T---------N--------YTPTELHF-GRKPMR-VWEK-
------
>Gypsy-24-I_SP
ILRLAHEC--------LLGGH----LGSHKTA-ERILQNFFWGGVRADT-SRFCR---SC
DVCQRSVYKG-TVRKIPLGVTPLIDE--PFHRVAVD--IVGPIAPMT-------------
------------------SRG-CRYIL-TLMDYATRYPEAVPLKNI-DTVSVAEALFSIF
TR-----VGF-P-REMLTDRGTQFVSD-----------------VMQEVNRL-MS--VR-
-H-LTTTPYHPACNGLVEKFNGTL-KQML------KKM----AE---ER-----PT--DW
DRYIDALLFAYRE-APHDS-T---------G--------FSPFELLY-GREVRG-PLMI-
------
>Gypsy-26-I_NVi
IIKAAHAS--------IVGGH----RGVTKTY-KRIKQNYYWENLKEEI-QAFVR---KC
LDCQLKKLVR-IKTKLPMVITDTPTV--SMEKLAMD--VVGPL-PPT-------------
------------------DSG-NEYVL-TFQDNLTKFAIAEPLGDI-TAATVANVLIRKV
IC-V---FGA-P-RVILTDQGTNFLSK-----------------LMKRVAKR-FR--IK-
-Q-VKTTAFHPQSNGSLERSHSSL-MEYV------KFF----VQ---KN-----KR--DW
DEYIDLATFNFNT-SVSEA-T---------W--------HTPFELVF-GRLART-PEEG-
------
>Gypsy-33-I_NVi
LILETHET----------YGH----VGAKKVI-RMLQEDFYIKNLRHKA-QKLIS---FC
DSCQRNKIST-RPCTAPMESIIPEA---PHDLLSID--FYGPL--PT-G-----------
------------------RGG-MKYIL-VTIDAFSKFVVLYPIRRQ-TCTTAIKKIFNDY
VL-L---YGK-P-KRISCDHGSQFTAN-----------------AWIEKLRE-EN--ID-
-L-VFSSIRHPQSN-IVERVNKEL-GRFF------RTF----TS---EK-----HT--GW
VGYINIIQTIINE-TYHET-T---------S--------FTPIELHLMGIKPKR-AWKN-
------
>Gypsy-6-I_HM
LITWAHDE--------PCGGH----FGVTKTY-EKIRTNYYWIGMYNDI-QTWVK---SC
TTCAQRKRNP-TTSKAPLLPIPVEG---PWDVIAAD--CLGPF-PPS-------------
------------------LKG-NRYIV-VFGCLFTKYVEAFAVPTI-AASSIAEIFVDNI
VF-K---HGA-P-RRFLTDRGSNFTSK-----------------LVKEVCEI-LN--VK-
-K-SFTTAYHPQTDGFVERINGIL-AQSL------SMY----VA---SN-----QR--DW
DVHLPAAVYAYNT-SISAS-T---------G--------ETPFRLTY-GRDALL-PHDT-
------
>GYPSY17-I_AG
ILDKVHNT--------PTGGH----IGQYRMY-KKIRKEYVWNKMKKSI-KDFLD---KC
ITCKLNKHLI--KTVEPFVKTDTPNI--PFEVVSID--TVGPF--QK-T-----------
------------------NNN-NRYAV-TLQCNLTKHVTVIAIPNK-EANTVARAVIEKF
ML-I---YGTNI-KEFRTDMGTEYKNE-----------------IFKNISEI-LR--IE-
-H-KFSTPYHPQTIGALERNHRCL-NEYL------RIF----TN---EH-----KD--DW
DDWINYYSFAYNT-TPNLD-H---------G--------YTPFELVF-GRNEKI-STNI-
------
>Gypsy2-I_ST
VLRLIHDH--------PLAGH----MGGRKTV-DLAKRSFYWPGMIRDC-NQYVL---SC
EVCARFKESR-TKHLGLLHPLPIPDR--LWGSVSLD--FIVEL--PH-------------
------------------SHG-FNTIF-VVVDRLSKMAHFIPLTSIPSAVTTAEVFIREV
VR-L---HGV-P-DEIISDRGVQFTSR-----------------FWRTLCNA-LK--IK-
-L-ALSTAFHPESNGQTERTNQTL-EQYL------RCF----SS-FLQD---------NW
YELLPLAEFAYNN-SVHSS-I---------K--------QTPFYANF-GFHPQV----L-
------
>GYPSY29-I_AG
VIRSTHES----------IGH----LGVDKCC-SQIAKHYWFSGMKNQV-QNFIQ---NC
LKCILFSAPP-RKNKRNLYNIPKSSV--PFDTLHID--HFGPL--PS-------------
------------------IKSKKKYIL-VVIDSFTKFTKLYPTTTT-NTREVCSVLGQYF
NY-----YSR-P-KRIVSDRATCFSSQ-----------------EFKTFLSD-RN--II-
-H-VQNAVCSPQANGQVERVNRVI-KPML------SKI----TD--SVD-----HA--DW
CSKLSEVEYALNN-TTHSS-T---------Y--------FAPSVLLF-GVEQRG-TIIN-
------
>GYPSY35-I_AG
IISDIHSE-----------GH----FGLCKTM-HAIKQRYFIPHLERKV-KLILN---SC
VKCIIHNKKL-GRKEGFLHPIDKGDQ--PLQTLHLD--HVGPM--DA-T-----------
------------------GKQ-YKYVL-TVVDGFSKFVWLYPTKTT-GAEETLRKL-ECW
ST-I---FGY-P-ARIVTDRGSAFTAN-----------------AFGEYANR-HG--IQ-
-H-VVCTTGVPRGNGQAERVNRTM-LSVL------TKL----SS---ED-----PG--KW
FKVVPSVQRAINS-HIHVA-A---------G--------KSPFELMF-GTKMRT-SEVE-
------
>Gypsy35-I_DR
VLKLGHSI--------PWAGH----LGFMKTL-MRISKRFYWPGMYSEV-KDYCK---SC
PECQMSTGRA--PPIAPLVPIPAVET--PFERIGVD--IVGPV-ERS-------------
------------------QKG-NRFIL-VICDYATRYPEAYPLREV-TAKQIASALLHFF
SH-----VGI-P-KEVLTDQGPNFMSR-----------------TLQQVYQL-LG--IK-
-R-VRTTPYHPQTDGLVERFNQTL-KSML------KKF----VS---ES-----GK--DW
DKWLPYLLFAYRE-VPQAS-T---------G--------FSPFELLF-AHQVRG-PLDV-
------
>GYPSY43-I_AG
LVTSEHDR-----------AH----RGICEVE-YQLRRSYFFPCMLKMI-RSYVN---SC
EICSSHKYER-KPYNIKISPRPITHK--PLDRVHMD--IYIIN-----------------
----------------------KCSFL-SIIDSFTKHLQMMYLKNK-NIVQVQKKLATYF
SI-----IGL-P-KEIITDHETTFMSV-----------------QLKSFLSS-LG--VL-
-L-QYAS--CSESNGQIEKTHCTI-TEII------NTN----KY--KYE-----GA--DT
RSLTKIAVTLYNN-SVHTA-T---------K--------FTPNELLF-NNSNSVNPPE--
------
>Gypsy6-I_AP
VIRSCHDD----------MGH----VGMNRTI-ELIKRVYWFPKMTDCV-KSHIE---NC
LKCIVFSPKV-GKAEGFLKLIEKGTK--PFHTIHID--HYGPL--NK-------------
------------------TVGCFRYIF-VIVDAFSKFLTLYPVRTV-NTKEACSKLIEYF
SY-----YSK-P-IRIVSDRGSCFTSH-----------------AFKDFCAI-HD--IQ-
-H-VLIAAGSPQANGQVERYNHTL-KVML------SKL----LH---EE-----DQ--NW
NKHLNKVQFAINN-TFNRA-I---------K--------NSPSNLLF-GMNQHG-DTHD-
------
>Gypsy6-NVi_I
LVIRYHDL----------CNH----FGVDKTV-KRIEEYYYFPRLRRYV-KIHIK---NC
LECIMSKRKA-GPGEGELHPIPPGKR--PFELIHID--HVGPF--PT-T-----------
------------------SRG-NIYIL-GIIDNLTKYVKFEPVKNV-TTQVTVKKM-EEF
VN-R---FGA-P-DRIVSDRGTCFTSH-----------------LFQEFCLR-HG--IK-
-H-SLNSSRHPQANGLIERMNQTL-IPAL------RIS--------EHN-----NLNYNW
DRDVAIVERNINS-TISTA-T---------G--------IEPYRALL-GYLPRF--NDG-
------
>GYPSY8-I_AG
IIHDYHMT--------PSGGH----VGQFRLY-RKIRDTYTWKNMRNDI-KNFIN---KC
EACLVNKVNR--HTKEQTVITTTPNK--PFNVISID--TVGPL-TKT-------------
------------------NNN-YRYAI-TIQCDLTKYVVIIPIHNK-EANTIAKALVENF
IL-T---FGT-F-IELKSDQGLEYNNE-----------------ILNKITEI-LQ--IK-
-Q-TFSTAYHPQTIGALERNHRCL-NEYL------RSF----VN---EH-----HD--DW
DDWIKFYEFVYNT-TEHTD-T---------G--------YTPYELIF-GRKANL-PQEI-
------
>Gypsy8-SM_I
LMLQYHDG--------ALGRH----LSVRHTL-SRLKAKYFWPDMKKDV-KQWCQ---TC
KICVTRRNTG-KKPHVPLKPMPVPST--PMEMTAMD--VLGSF-KES-------------
------------------AWG-NKFIL-VFCDYLTKWPEAFPISNH-KADTIARIFVEQI
VF-R---YGV-L-SKLLTDRGKDFMSN-----------------LLKSINDY-FG--IL-
-K-LNTSPYHPQTD-LVERFNGTL-ANML------ASY----VN---SG-----QT--DW
DVHVPSCLFAYRN-SVHSV-T---------G--------ETPFYLMY-LRHSKM-PVNL-
------
>Gypsy88-I_DR
VLQWGHSS--------QLTCH----PGSVRTL-EFLQRRFWWPTIKRDV-TMYVK---AC
PTCNQNKSSH-CAPQGLLHPLSIPHR--PWSHISMD--FITGL--PS-------------
------------------SQG-NTTIL-VIVDRFSKAARFIPLSKLPTAKETAELVINHV
FR-V---FGI-P-LDVVSDRGPQFSSR-----------------FWQAFCQS-IG--AT-
-A-SLSSGFHPESNGQTERLNQDL-ETTL------RCM----AA---NN-----PT--AW
SRFIIWAEYAHNT-LRSSA-T---------G--------MSPFECQF-GFPPPL-FPEQ-
------
>Gypsy9-SM_I
LLTQYHDG--------KLCGH----MSVKKTL-ARMKQKYFWPNMSESV-KDWIK---NC
LICATRKNTG-SKWKAPLKPMPVPAE--PMTMISMD--ILEPL-RET-------------
------------------LNG-NIYIL-VVTDYLTKFPEAFAMKDQ-KAKTIAQKLVEEI
CC-R---YGT-P-KQILTDQGTNFMSE-----------------IMKEVTNY-FK--IA-
-K-LRTSPYHPQCNGLTERFIGTL-IQML------SNY----VD---RY-----QR--DW
DEYINLCLMAYRM-SIHAA-T---------K--------MSPFKLMY-GRECNM-PMDL-
------
>Gypsy90-I_DR
ILELAHSH--------PMAGH----LGVANTV-QRIRDRFHWPGLEADV-KWFCQ---AC
PTCQRTSPRT--PPPSPLIPLPIIEV--PFERIGMD--LVGPL--PK-S-----------
------------------ARG-HEHIL-VIVDYATRYPEAVPLRKA-TAKAIAQELFLLS
SR-----VGI-P-AEILTDQGTPFMSR-----------------LMADLCRL-LK--VK-
-Q-LRTTVYHPQTDGLVERFNQTL-KQML------RRV----AA---ED-----KR--DW
DYMLPYILFGIRE-VPQAS-T---------G--------FTPFELLF-GRQPRG-LLDV-
------
>T. castaneum(XP_001813277.1)
ILYNHHSD--------PLSGH----LGTTKTL-EKIRERYFWTGQQKDV-EKFVR---GC
PDCQSRKGEDFKKGAGLLQPIPVGT---IWSMLSVD--LLGPF--PK-S-----------
------------------QSG-NTMVI-VCTEYVSRYAIAGAIKDG-SAKSVSRFIFENV
IT-I---YGA-P-RCFLSDRGTVFRSQ-----------------MVTELLKL-MG--VA-
-KDLYTTAYRPQTNGLVEKYNKTL-AGML------AIF----TG---TD-----QR--DW
DEYVKPTTFGYNT-SVQAT-T---------G--------YPPYLVLF-GRLPTL-PTDA-
------
>I. scapularis(ABJB01039535)
IFQACHDD--------PTSGH----LGYSRTL-ARIREKYYWPKLPKTV-HLYTR---SC
HECQRRKKPP-TRPAGLLQPISPPSA--PFQQIRMD--LLGPF--PP-S-----------
------------------TSG-NHWII-VATDYLTRYAETKALPSG-TAVEVAKFFIESI
VL-R---HGA-P-EVLITDRGSSFMAQ-----------------LTQEILRL-SH--TS-
-H-RRTTAYHPQTNGLTERLNKTI-ADMI------SMY----VD---VE-----HK--TW
DEVLPYVTFAYNT-AVQET-T---------G--------FTPFQLVH-GRKVTT-MLDA-
------
>Cer2(Z46828)
MFEAFHSS-------KLQGGH----HNWKKTF-RKASVRYFWPDMKSDI-LRWCM---EC
IPCQQRSKPH-PSTREPQQIVVTSK---LFEKVGVD--LCGPL--RS-T-----------
------------------AGG-HKYYM-NLICWFSKFVVSVPLTDA-STDTVVRAILTEV
VL-K---FGT-P-SELVSDRASTFTSE-----------------AFRQFCKL-VS--IQ-
-Q-HLAIPYHSKGNGATERTFRTF-HNMT------SKY----VN---AA-----HS--DW
DILLPYLTFSYNT-VVHST-T---------G--------ETPFFLVF-GRDPVF-AVDR-
------
>Cer3(AF045643)
ILKSFHES-------LLGGGH----FGYRKTL-HKIKRNYYWPNMRSDV-LKWTL---QC
KICQQKRNPH--PSTRELQKIVITTK--VFEKVGVD--LTGPL--RM-T-----------
------------------ASG-NKXYM---VCWFTKFVISVPLPNA-STETVADAMMKEL
LL-K---FGT-P-SQLVSDRASTFTSE-----------------AFRAFCRK-LE--IQ-
-Q-HLAIPYHSKGNGATERTFRTF-HNMV------SKH----VN---KT-----HT--DW
DQILPYMTFVYNT-TVHDT-T---------G--------ETPFFLIF-GRDPVF-AIDK-
------
>Heterodera glycines(ABLA01000012.1)
IFEAFHTS-------QINGGH----MNIKKTL--GKCRKFYWPIMHRDI-TNWTR---QC
ITCQLRHSPN--PSYRAXMQMPPKNT--LFAQIALD--LAGPL--PL-T-----------
------------------QKG-NKHIL-NIICTFTKYVISVPVPDA-KSQTIALAFFKHC
YL-K---FGG-C-TSLLTDNATAFTSD-----------------FFKSFCSL-LY--IN-
-K-CYAIPHWSQGNAVVERSFRTF-HNIL------AKY----IS---SE-----EP--DF
DEFLECANFCYNT-SIHSS-T---------K--------ETPFFLVF-GRDPIF-CIEQ-
------
>INVADER1-I_AG
LIRRIHEK-----------GH----LGARKIE-GIIEQEFYIPNASEKI-KQTIE---CC
VKCILAERKR-GKVDGLLYPIAKGDV--PLDTYHVD--HLGPM--DI-------------
------------------TEKRYKYLF-VVVDAFSKFTWIYPTKTT-NSFEVIQRLTTQS
EV-----FGN-P-RRIISDKGAAFTSN-----------------DFKRYCED-QD--IE-
-R-VEVTTGVPRGNGQVERVNQVI-IAML------RKM----SV---ND-----PA--KW
YKHVANIQRWINS-SPHQS-I---------G--------VTPFEAMF-GVPMRH-EGDL-
------
>Juno1.5_Av(DQ985395)_
IIKIYHDT-------PANGAH----FGRDRTI-HRIQQRYFWPNMISDI-RDHIK---SC
IPCLQNNHTR-RKPPGLLKPIKPPEG--IWQLLTMD--FHGPL-VPT-T-----------
------------------KNG-NRYII-SLTDVLSKFIITKAVRDC-TASTAAKFVTEEV
IL-K---YGT-P-KCILTDNGTHFTAS-----------------MMTELFKK-IG--IT-
-H-LYSTPYHPMTNGQIERYNATM-DAKI------AAL----SN---EN-----RT--NW
DEQLPFVTFNYNT-SIHST-T---------G--------QVPFEMMY-GRSPTL-PFDQ-
------
>Legolas(AC006570)
ILREAHQS--------KFSIH----PGSNKMY-RDLKRYYHWVGMKKDV-ARWVA---KC
PTCQLVKAEH-QVPSGLLQNLPIPEW--KWDHITMD--FVTGL--PTGI-----------
------------------KSK-HNAVW-VVVDRLTKSAHFMAISDKDGAEIIAEKYIDEI
VR-L---HGI-P-VSIVSDRDTRFTSK-----------------FWKAFQKA-LG--TR-
-V-NLSTAYHPQTDEQSERTIQTL-EDML------RAC----VL---DW-----GG--NW
EKYLRLVEFAYNN-SFQAS-I---------G--------MSPYEALY-GRACRT-PLCW-
------
>M. hapla(ABLG01000839.1)
VMEDYHKD-------PLQGGH----LGEKRTL-EKIKRLMFWNKMTEDV-GKYVK---QC
DECQRRKIIGLHQSKEPITPIEPASR--PFQRIHVD--LMGPV--PK-A-----------
------------------RSG-YKYIL-MVVDSFSKMMIPIPLREQ-QAETVMNALLAHV
IT-K---FGV-P-ECLVSDQGTQFMST-----------------IFKDVGEL-FG--IK-
-L-QTTTPYHQSANGQCERYNRTL-ADMI------GTT----TK---GK---------NW
PEVLPLLAFAYNT-SLNMQ-I---------G--------ETPFFVAH-GWQARL-PSEN-
------
>M._incognita(CABB01001973.1)
IMRECHEN-------ELLGAH----LGIAKTL-EKIKKRFFWKRLSSDV-HNYVS---AC
IKCQERKIMPSNIRKEPIFPITVPKS--PFERIHID--IMGPL--PL-T-----------
------------------IEG-YKYIF-TIVDAFSKWLVAVPMENQ-TAITVAQAFSNNF
IT-K---FGC-P-RSVVSDNGRQFISN-----------------IFQDLAKL-YG--FK-
-H-RKTTTYHPQSNGMAERLNRVI-ADML------FNY----VN---IK-----GD--NW
GHFLQSVVFAYNT-SVQAS-T---------K--------QSPYFILF-FRDPIM-PIDL-
------
>MAGGY_I
ILRRCHDS--------PVAGH----PGKAKTY-DLLSREYYWPGMLHYV-SLWVK---KC
QTCRRINPSR-EGHQGLLRPLPTPER--SWQHLSMD--FITHL--PQ-------------
------------------SNG-HDAIL-VVVDRLTKMRHFVPCKGTCNAEDTANLYLHHV
WK-L---HGL-P-LTIVSDRGTQFVSK-----------------FWKHLTTR-LK--ID-
-S-LLSTAHHPETDGQTERFNASL-EQYL------RAY----VA---YL-----QD--DW
ESWLPLAEFTANS-HKSET-T---------G--------TSPFYATY-GFHPRM-GFE--
------
>Mdg1(X59545)
ILSKYHDD-------PSEGGH----SGISRTL-RKMKNCCCWPRMTKAI-SEYVE---TC
LKCQQAKTTK--HTKTPLTITETPAT--AFDKVLID--TIGPL--PR-S-----------
------------------ENG-NEYAV-TIICDLTKYLVTVPIPNK-SAKSVAKAIFENF
IL-K---YGP-M-KTITTDMGTEYKNQ-----------------IIDDLCKY-MK--IK-
-N-ITSTAHHHQTLGTVERSHRTF-NEYV------RSY----IS-VDKT---------DW
DIWIQYFTYCFNT-TPSVVHE------------------YCPYELVF-GRLPRQ-FIDF-
------
>Mdg3(X95908)
VLYKYHNE----------LGH----VGRDKMI-EAIMKNYWFPNLKQKC-STHIS---NC
LKCISFSPKT-GKTEGFLHNIPKGNK--PFEIIHID--HYGPV--DL-------------
------------------ARP-KKHIL-VIVDAFTKFVRLYATKTT-NTKEVIQSLNDYF
RA-----YSR-P-KCIISDRGACFTSG-----------------DFDSFLKE-CN--VK-
-H-IKIATGSPQANGQVERINRSL-GPMI------SKL----IE--PDQ-----GL--HW
DLVLEKVEYTLNN-TLHRS-I---------K--------QYPSIMLF-GLQQKG-QIMD-
------
>P. roseola(EU643489.1)_
IITLYHDT-------PGNGAH----FGRDKTI-RKIRDRYHWHSMNNDI-TNHIR---SC
LRCTQNNPVR-RRPPGHLQSIPPPEG--TWQIVAMD--FHGPI-NPT-S-----------
------------------RRG-NRYII-SLTDLFSKFVIARAVRDC-TTATAARFLQEDV
IC-Q---FGT-P-KWILTDNGTHFTSS-----------------MMEHLLKR-FG--II-
-H-LYSTPYHPQSNGQIERFNSTM-DAKI------AAL----SN---QN-----RS--DW
DDQLSFVIFNYNT-SIHSI-T---------R--------IIPFQLMY-GRSPVL-PCDP-
------
>Peabody(AF083074)
ILEEGHRS--------GLSIH----PGATKMY-HDLKKLFWWPGMKREI-ASFVY---SC
LTCQKSKIEH-QKPSGLIQPLAIPEW--KWDSISMD--FVSGL--PM-T-----------
------------------IKN-FEAIW-VIVDRLTKSAHFIPIRMDYPLERLAELYIEKI
VS-L---HGI-P-SSIVSDRDPRFTSK-----------------FWEGLHKA-LG--TK-
-L-RLSSAYHPQTDGQTERTIQSL-EDLL------RAC----VL---EK-----GG--AW
DCYLPLIEFTYNN-SFHSS-I---------G--------MAPFEALY-GRRCRT-PLCW-
------
>Skipper(AAC39021)
VIREYHDT--------KYSGH----HALDITY-NNIRQDYYFKEMFSII-KRYIK---SC
ATCQLNINRK---DNGILQSLEIPFE--VWRDISID--FLSLP--KTMYAIN--------
----------------GFTVE-VDQVC-VIVCRLSKMVHIVPCHKTIDAQHTAQLLLNHV
FR-L---HGY-P-RTIVSDRDPRFLSE-----------------IWERWAKT-MD--SK-
-L-KMTVAHRAQADGQTERMNREI-IRIL------TKA----ST---EY-----GE--NW
SDIIPLIEFAMNS-SMSKS-T---------K--------MSPFQIVY-GFNPPT-PVNH-
------
>Springer(AF364549)
ILTVEHNR-----------AH----RSAQENV-KQVLSEYYFPKMTKLA-SEIAA---NC
KTCAKAKYDR-HPKKQELGETPVPTH--VGEILHID--IFSTD-----------------
----------------------KKYFL-TCVDKFSKFAMVQPILSR-TIEDLKAPLLQLM
NV-----FPK-A-KTIYCDNEPSLKSQ----------------TIVAMLENH-FG--VS-
-I-SNAPPLHSVSNGQVERFHSTL-IELA------RCL--------KID-----KGISDT
VELVLLATARYNM-SIHSV-I---------N--------KKPAEVM--RADPDD-PHTD-
------
>Ted(M32662)
IIRHYHDG---------KTNH----RGINECY-LALSKRYYWPRMKDQI-TKFIN---EC
TICGQAKYDR-NPIRPQFNIVPPATK--PLETVHMD--LFTVQ-----------------
----------------------NEKYI-TFIDVFTKYGQAYHLRDG-TAISILQALLRFC
TH-----HGL-P-ITIVTDNGTEFSNQ-----------------LFSEFVRI-HK--II-
-H-HKTLPHSPSDNGNIERFHSTI-LEHI------RIL----KL--QHK-----DE--PI
VNLMPYAIIGYNS-SIHSF-T---------K--------CRPFDLLN-GHFDPRDPLD--
------
>Tf1(AAA35339)
IIKKYHEE--------GKLIH----PGIELLT-NTILRRFTWKGLRKQI-QEYVQ---NC
HTCQINKSRN-HKPYGPLHPIPPPER--PWESLSMD--FITAL--PE-------------
------------------SSG-YNALL-VVVDRFSKMAILLPCTKSITAEQTARMFDQRV
IA-Y---FGN-P-KEIIADNDHIFTSQ-----------------TWKDFAHK-YN--FV-
-M-KFSLPYRPQTDGQTERTNQTV-EKLL------RCV----CS---TH-----PN--TW
VDHISLVQQSYNN-AIHSA-T---------Q--------MTPFEIVH-RYSPALSPLEL-
------
>Tom(Z24451)
IILQAHEK----------LLH----PGIQKMT-KLFKENHYFPNSQLLI-QNIIN---EC
RVCNLAKTEH-RNTKMPFKVTPSPGH--CRDKFVID--IYS-------------------
------------------SEG--KHYL-SCIDIYSKFATLEQIKTK-DWIECKNALMRIF
NQ-----LGK-P-TLLKADRDGAFSSL-----------------ALKQWLES-EG--VE-
-L-QLNTAKTGVAD--VERLHKTI-NEKI------RII----NS--SKN-----DE--IK
LGKMENILYIYNHKTRHDT-T---------G--------QTPAHIFLYAGQPTL-D----
------
>Tv1(AF056940)_
LILKKHKE----------LLH----PGIEKTI-NWFKETHYFPD----Y-QNLIN---EC
ETCNIAKTEH-RDTKLTFEITPEIAN--IREKYVMD--FYIVG-----------------
----------------------DKQFL-SCIDIYSKFASLIEIKSR-DWLETKRAILQVF
NQ-----MGK-P-IEIKADKDSAFMCT-----------------ALQLWLKS-EA--VN-
-I-NITTSKNGISD--VERFHKTV-NEKL------RII----NS--DSD-----VE--NK
LTKFETILYTYNHKTKHKT-T---------N--------RTPADIFIYAGTPEY-DTQ--
------
>Vesta_Pr1(DQ985390)
LLQACHDD-------PMSGGH----FSIDRTF-NKLKKHYWWPNMKNSI-KQYLK---SC
LLCQQFNISR-QKKPGRLRSITPPEG--PFQVIGID--YCGPL-KRT-------------
------------------PRE-NRYVL-IITDYFTRHIVAVPLPNC-STETTAEALFNEY
FC-K---FGV-P-GLIISDQGSHFRNE-----------------LMSSMRTL-IG--YN-
-H-IFSTPYHPQTNGIVGRFNSTF-IPQI------SKL----QD---SE-----NN--NW
DEYLQAVVFAYNS-GVHKT-T---------N--------YSPYELLY-GRPPRL-PFYS-
------
>Woot(U09586)
-LVDYHHQL---------LGH----FGATKVY-NSMKREYYWPNMYRTI-KKRLR---SC
DLCQKTKSSN-RPHQGPLTPILYDH---IGDLVCVD--FYGPL--PT-G-----------
------------------RLG-ASYVF-VVIDVFSKFLKLYPLRKA-TAKIAAKRLIEDF
-S-G---YIK-P-KCVLSDHGTQFISN-----------------TWQNSLRA-AD--IQ-
-P-TLSSIRHPESN-PSERVMREL-GRIF------RAY----CR---EN-----HA--SW
VNHLSNIEDCLNY-VPHIS-T---------G--------FSPYEILY-GRTPPN-PLDA-
------
>Yoyo(U60529)_
EIVKEHKR-----------AH----RSATENK-AQILENFYFPQMNSKI-NKIIK---QC
KICLENKYER-HPSKLVLKATPVPNY--PGHIVHID--IYHTN-----------------
----------------------NRVIL-TAVDKFSKYAQARIVKSR-ATEDIKLPLQDLL
TS-----FGI-P-EKIVIDNEKSLNSS-----------------SIVFMLENQYS--IE-
-I-FKTPPYTSSVNGQVERFHSTL-TEIM------RCT----KA--ENT-----HN--SF
EELLNRSICKYNH-SIHST-T---------K--------KKPIEIFF-GRSVYS-DPSL-
------
>Zam(AJ000387)
FIQEYHTN----------SNH----RGIDETF-LHLKRETYFPNMKNKI-SELIR---NC
ETCLKLKYDR-QPQNIVFETPETPSK--PLDIIHID--IYTIN-----------------
----------------------NNFNL-TIIDKFSKFAAVYPIPNR-NGINCIKAIKNFF
SQ-----FGL-P-KKLIHDQGVEFCND-----------------IFRKFCSQ-YN--IL-
-L-HVTSFQQSSSNSPVERLHSSL-TEIY------RII----LD-TRKK----HKLPTDH
EEIMSETVITYNN-AIHST-T---------K--------HTPFELFN-GRTHLF-EKTI-
------
