# Supplementary material for: Ginger DNA transposons in eukaryotes and their evolutionary relationships with long terminal repeat retrotransposons
Source: Mob DNA. 2010 Jan 25;1:3. doi: 10.1186/1759-8753-1-3 (PMC2836005; doi:10.1186/1759-8753-1-3)
Supplement: Additional file 3 — Protein sequence alignments. Sequence alignments between host proteins, Ginger1 Tpases and Gypsy integrases. [file 1759-8753-1-3-S3.FAS]

>Gin-2 (lizard)
KFEDIFRLLSEGRFPPGF----GAIQRKNLKRYAQKFRVEG--GCLYYVGPKKE------
-----EKREVVADPERRRKIFLESHF---------TETGNHLGQKKTVHRIQSR-YYWLG
IVKDVVDWIKMCETCQ---NAE-HGKNLLKKPRPVK-VESPWEVLRLDVYGPFPESS-RG
NTHVLAIMDHYSKWVEAIPLQKRDASSVAKGLSS-LFYRFGASKN-IFCNLNWDFCEEVI
RLLLERWNISQLLTPSD-PASCTSLDSQTNELLKSAICNLVNEK--PSDWDETLDAVLFG
LRTAVSPVTKYTPFFLLHNRYA
>Gin-2 (fish)
RLGDIYTFVAEGCYPQTM----NPIRKKNLKRYAQKFIIDD--GRLYYVGPKKE------
-----EKREVVIEAERKRQIFLECHF---------NDIGHHLGQKKTVHRIQSK-YYWLG
IVKDVVDWIKVCETCQ---HAE-RSKNLARTVRPIK-VDGPWEILAIEIIGPFPGTVHGG
NTHIVIITDYYSKWVEAFPVQKKDGLCVARCISS-SVCRFGPSKT-IFCSQNADFCEEVT
KQLCERWNITVRVLSVDQPQRNALYDRSCN-LLRDTIKQMVVEK--QVEWDDFLDPILAV
FRTSVNPTTKFTPHFLMFNRKA
>Gin-2 (chiken)
KFEDIYRLLAEGCFPPSF----CSIKRKNLKRYAQKFVVDG--GCLYYVGPKKE------
-----EKREVIVDPERRRQVFLESHF---------TEIGNHLGQKKTVHRIQSR-YYWLG
IVKDVVDWIKMCETCQ---NAE-HNKNISRKTRPVK-VESPWEVLGLAVHGPFPETS-QN
NTHVLIVTDYFTKWIEAVPLQKKDALSVAKALAT-IFYRFGASKN-IYAGESWDFCEEVS
RLLCERWNISQILTPANPVDCVGLDHRSAE-VLKSSICNVVNEK--PSEWDSHLDPVLFD
FRTSVNSATKYTPFFLMFNRYV
>Gin-2 (frog)
KLEDIYRLLAEGSFPSSF----CSIKKKNLKRYARKFTLEG--GCLYYVGSKNE------
-----EKREVVVDPERRHQIFLESHI---------TESGHHLGQKKTANRIQSR-YYWLG
VVKDVIDWIKICETCQ---NAE-HHKNTPRKCKPVK-VDRPWEVLSIVFHGPFPPSS-QK
NTYVLTVTDFFTKWMEAVALPNNDAAQAAKVLAN-MYYRYGAARN-IYCNQGWDFCKEVS
RNLYERWNISQTITLAETSDHAGLDKMTFE-GLKSSIRMAVSDN--PSEWDEFLEPILFT
FRTSINPVTKYTPYFLMFSREI
>C. intestinalis_1
YDKIVKFFQT-GEIPAEFE---TSHTRFGFKRKCRTYSLDAETLDLYYIQKNKDGSIKR-
-----RAKVVVGTSEDAKLAFYEVHD---------PKMHSHMGLNRSLQAISKN-YFWPR
MTYDITEWIHTCPVCQ---NAKEADKT---KLCQIK-VSEPWEILSMEIIGPVNETT-EG
YKFIFTATDYYSKWVEAFPICNKYPAEVAACLKL-IFYRHGACKS-VLSDEPSEFINQVN
NELCKQLGIQHNVKAVYHPHMKSFDDKSAQ-DRQAAFLSLVMEH--AYDWPHYIDGMLFT
MRTKKHPSTRYTPFFLLHKREA
>C. intestinalis_2
YLLAVKQYVHFGTYTSTC---KNVNEKRKIRKAACNYVIRD--NQMFL--RKAE------
-----HLAQVLYTKEEHKMALKQCHID--------EATGEHRGRVATQKKLSRL-YYWKT
ITADIKKWIIECPECQFRNKVL-RHKIMPPEKKIIT-FNEPWEVVKVDFAGPFPQSK-FG
NTYIFVATCLFSKFIYAKAIKAKTAQIIADTMLE-MIFLYGPPHQ-VITGKGQEFVST-K
EHVFKKFAILHDFASCCHIKSNGQD-KSGQ-MFRK-LINEHTESS-QNDWDDHVRNIAYN
INVTHQKSINCSPYLIMFKRQP
>Gin-1 (human)
HLKQIAYYKRTGEYHSTT----LPSERSGIRRAAKKFVFKE--KKLFYVGKDRK------
-----QNRLVIVSEEEKKKVLRECHE---------NDSGAHHGISRTLTLVESN-YYWTS
VTNDVKQWVYACQHCQ---VAK-NTVIVAPKQHLLK-VENPWSLVTVDLMGPFHTSN-RS
HVYAIIMTDLFTKWIVILPLCDVSASEVSKAIIN-IFFLYGPPQK-IIMDQRDEFIQQIN
IELYRLFGIKQIVIS-HTSGTVNPTESTPN-TIKAFLSKHCADH--PNNWDDHLSAVSFA
FNVTHLEPTKNTPYFQMFSRNP
>Gin-1 (chiken)
HLKQIAYYKRTGEYHPTT----LSSERSGIRRAAKKFVFKE--NKLFYVGKDRK------
-----QMRLVIVSDEEKKNVLQKCHE---------NAAGTHHGISRTLTLVESN-YYWTS
VTNDVKQWVYACQHCQ---VAK-STTTTTLKPYPIK-AEDPWTAVTVALMGPFRATK-RS
HKYVIIMIDLFTKWTVILPLHDTSAAEIAKAIIS-VFFLYGPPQK-MPIDQGKELVHQIN
KELFALFGMKQIVLS--YPQTNEVSERTCK-TVKAFLNKYCTDH--PNDWDEHLSAIAYA
FNLTNLEPDRNTPYFQMFNRNP
>Gin-1 (opossum)
HLKQIAYYKRTGEYHPTT----LPSERSGIRRAAKKFEFKE--KKLFYVGKDKK------
-----QSRLVIISEEEKSKVLRECHE---------NNTGTHHGISRTLTLVESG-YYWTS
VTNDVKHWVYSCQHCQ---VAK-NSAVLAQRYQPLP-VEEPWAAVTADLMGPFPSSS-RS
HVYAVIVTDAFTKWVVALPLRDVAASEVSRAIIS-LFFLYGPPQR-VVMDQGDEFINQIN
GEILGLLGTMANGSRFYPSQPDDASERTAN-TIKMFLSKYCLDH--PNDWDDHLLAISYA
FNLTHLEPSKNIPYFQMFNRNP
>Gin-1 (lizard)
HLKQISYYKLTGGYHPTT----LASERSGIRRAAKKFVFKD--NKLFYVGKNKG------
-----QMRLVILSNEEKRNVLENCHE---------NHEGGHHDISRTLTLVESQ-YYWTS
ITSDVKQWVSACQHCL---LAR-NTAITASKFPTVK-AKDPWTILIVDLLGPFKVTS-KN
NMYVILLTDVFTKWAVALPLLELSSAEVAKAIVS-VSFCYGPPQK-IAIDQRKEFIQQIN
CELFDLLGTKELLMS--YPQTDCKNEIG-K-TIRSFLLRYCTEN--SKDWDDHLQAIAYA
FNLIPLEPNQSTPYFEMFKRNP
>Ginger1-5_HM
RLEEIRQYVLEGKYANTV----LNSEKRGLRIAARNFKGID--GRLYYIRDESL------
-------RLVLYSQEERKRVLKECHN---------DAGGAHQGIVRTQNKIKNL-YYWMS
ITSDVEAWIKTCKQCQ---SFE-KIKTIAPQLHPIQ-VTERWAVLGVDLIGPLPETV-NG
NKYVLTITDLFTKWIVARVLPEKSAAAVATALVN-TFHTYGPPKK-VITDQGREFVNELN
NKIFQLMGIKHSVTSAYHPQSNGQDERTNQ-TFKRALSKYTNNE--MNDWDSYTSAIAYG
LNISCQKSTKMTPFYLMYLRHP
>Ginger1-6_HM
MAVHVYSVDDVKQYLSDG-----IIKFFNSRRIAKNFKLCGMYGKLYYIKSSKK------
-------LLVLLTDHEKKLAFRDVHD---------SDHGAHVGLNNTRAKLKSS-FYWLG
MVSDITKWIKECDKCQ---RME-KIKTVAPELKPIR-VNGLWDFLGIDLIGPLPITS-KG
QKYILTVTDLWSKYVEAFPIPEKSALCVSKCLTT-LFYRFGPPKK-ILSDQGREFVNSVN
ELLFSLFNVKHLITSAYHPQTNGQDERTNQ-TVKRALSKLCNEA--QDNWDELLEPVLFG
LRTCVQNSTKFSPFFLMFGREP
>Ginger1-7_HM
SVEDVKKYLYDGTIKKCL----NLKQRKSFLKYAKSFQFID--GKLYYVTATKK------
-------LQVLSTDEEKKLAFRDVHD---------SNHGAHVGLNNTRVKLKSA-FYWLG
MVSDITKWIKECDNCQ---RME-KIKTCAPELKPIK-VNGLWEFLGIDLIGPLPLTT-QG
NKYILTVTDLWSKYVEAFSIPEKSAFFVSKSLTT-LFYRFGPPKK-VLSDQGREFVNDLN
EFLFSIFNIKHLITSAYHPQTNGQDERSNQ-IIKRALSKVANKS--QDNWDTLLEPVLFG
LRTCVQSSTKFTPFSLMFGREA
>Ginger1-9_HM
EYNNLVDLIVRGIYPQSID----KINKDGLRRKSKRYLVKD--GLLFYYDKKRN------
------MDLLVVLTSQKTMILEGCHSA--------ILGGGHFGRDKTLEKLSER-YYWKG
MVNDVXXFCKYCDKCQ---RANRAFEKHSAELHPIKVKDEVWSTVGIDLIGPLPLTE-KG
NKYIITATCLFSKWPEAASLSDKTATSAAEFLYT-CFTRHGCCEV-QISDQGREFVNEVN
HELNKMMGTKCNVTSAYHPQSNGEDERFNQ-TLQRQLLKYVDEK--QNTWDLYIESILFS
YRVSVQDSTKQTPFYLVYGRQA
>Ginger1-8_HM
SVEDIKLYLYKGEINCS------KSQRKSFLKYAKKFKLCD--GKLYYVTASKN------
-------LQVLFNDNEKMLAFRDVHD---------SNHGAHVGLNNTRAKLKGS-FYWLG
MVNDITKWVKECDKCQ---RME-KIRTVAPELKPIK-VNGLWDFLGIDLIGPLPITK-LG
NKYILTITDLWSKYIEAFPIPEKSAFYVSKCLTT-LFYRFGPPKK-ILSDQGREFVNSLN
EQLFSLFQIKHLITSAYHPQTNGQDERTNQ-TIKKSLSKLSNDT--QDNWDELLEAVLFG
LRTCVQKSTKFTPFFLMFGREA
>Ginger1-1_HM
EFADVYNFLKRCIYPKTAI---SKGDKSNFRRKTKPFVIED--NELYHLGKSG-------
-------RKVIWCKEEQHHIIKSVHDGNDISNE-ANALSGHIGINSTTEHIKKR-FFWFG
MIKDITAYVSECDNCQ---KAKNKKLQVKPLLQSISIPKGNMKQVGIDLT-QLPEV--NG
YKYLIVLVDYFSKWVEAEPLFDKTAKSVAIFLYK-QICRHGCFEI-QINDQGREFVNELS
NELHRKTGTRQRMTSAYHPQANGLVERQNQ-SIKRTLVKVLEDA--ALEWPFIIDGVLFS
MRIRKHKSTGFSPFELLYQREP
>Ginger1-2_HM
RFADIFSYLKYQIYPKEVL---NKGDKANFRRQTKPFIVDN--NELYHLNKAA-------
------KRKVIWSRDEQQNIIKFVHEGNDVSVE-SKALSGHTGINNTTYHIQSR-FFWYG
MIKDITTYVSKCDQCQ---KSKNRKLQSKPLLQNISIPKGNMKQVGIDLT-QLPEV--NG
CKYLVVLIDYFSKWVEAEALTDKTAKAVAFFLYK-QICRHGCFEI-QINDQGREFVNEIS
KELYSKTGTIQRITSAYHPQANGLVERQNQ-TIKRILVKVLDEA--ALEWPYIIDSVLFS
LRVRKHKSTGFSPFALLYQREA
>Ginger1-3_HM
NFNDVRKYLNDNAFPEDVN---ERGKKANFKRQCKNFVIVD--NKLMYCKKGIG------
------EVIVVIDQEEQLNIVKEVHEGLGTSEK-AVALASHLGINAVRKQISSR-FFWHS
IVEDITKYVAQCERCQ---KTSNRNLKVSPALKPVKVEQQVMKQVGVDLI-KLPES--NG
FNYVIVLIDYFSKWTEAEPLIDKTAVSVAAFLYR-VICRHGCFQI-QINDQGREFVNSVS
IALHDMTGVQQRVTSAYHPQANGLVERQNQ-TIKKAIVKVLNEN--VKSWASVLDGILFA
LRVKVHDSMGYSPFYLMYNRQP
>Ginger1-4_HM
DFDNIEDYLRNKKYPSTIST-HDYGIKSNFRRAAKRFEVKD--GHLFYNK----------
-------RMVIKDKELQMEVIRDVHRGIGDSEH-SKAMASHRGKNTTYDNIAQR-FFWYN
IAADVSKYIRSCEQCQ---KQG-DLKSPKVELKSIPVPSSVMEQVGVDIC-NLPVV--DG
YCHIIVLIDYFSKWSEAKPIKEKSAQTVSQFLYE-IMCRHGCFKI-QINDQGREFVNEVC
KQLHELTGVEQRVTSAYHPQANGLVERQNR-TIKNSLVKVLEGN--PKMWPQIIEGILFA
HRVSRHSSTNYSPFMLMYNREP
>Ginger1-10_HM
DFITIENYVKEKIYPQEIRG--DKGKKSNLRKACKHFSIVC--GQLMYRS----------
------EKLVIACKDQQQKIISDIHSGLSEDAK-VKAMASHRGRDTTYQKISNR-FYWHN
IKFDVEEFIKKCMQCQ---KHG-KIKSVSTELHSIPVKSKAMEQVGIDIC-NLPEV--DG
FKHLVVCIDYFTKWSEAKPLKNKTAESIALFLYE-VICRHGCIKI-QINDQGREFVNEVS
KNLHTMTGTEQRVTSAYHPQSNGLCERQNR-AIKEALVKVLDET--AAEWPYIIEGILFA
HRVSKHTSTQYSPFFLLYNREP
>Ginger1-11_HM
NFYDIENYLLSGIFPEHLQGRENIGIKTNFKKQSDRFVIVN--GMLHYKYRKIMKVTSGP
-----ETLCVVKDQMSRNQYKKAAHDGLGTSTE-SKAIGGHVGRDKTIWKLIDSGYWWPN
MNKDVRNYVATCESCQ---KSNSKMKKVSPELHPIPVPTKIWHQVGVDLC-SLPKNP-EG
YVGICVVVDYFSKWIEAKPIYNKSAEEVSRFLYE-LICRHGCASI-QINDQGREFCNKVS
ENLLNLTGTCQRITSAYHPQANGLVERANR-TIQGSMLKVLNGE--QEKWPHSLDGILFA
FRTTRHKSTGVTPFQVMYAREP
>Ginger1-12_HM
IYMNLKHYILNKVYPPGY----DKAQKRRLRQKATSFLIVK--DFLYHKSKSVHS-----
-----KLGRVIIDEDQQKNIIKSMHDG--------IIGGCHFGQSATIAKVTDR-YWWPC
IAADVKDFVRKCTACQ---AVNPVNKPGPSSLHPVKV-MHMFHRWGIDLIGPLKETK-KG
KKSICVATEYLTKWAEVKAIREKNAISVHAFLMK-LVFRFGASNV-ILHDQDKEFNNQLV
DDLCEQMKITVAMTSAYHPQTNGLTEQFNQ-TLVRHLLKLINKE--NDDWDLLINPVVFA
YRINIQASVKYSLFQLMYGVKA
>Ginger1-1_BF
CSDGERKYPAD-IYNLQPID--RTNAKSGFRQVAKPFHAEN--GALYRG-----------
-------NQEVVVKSRVKSILKAFHD--------DPATGGHFGRDKTLQKVTKR-FFWKG
MKKDVEAHAHKCQKCF---VVNPKVSREAPPLHSISVPSKVWSMVGIDLIGPLQETK-SG
NKYIVAVTDHFSKWSEAKAIPDKSATSVAEFLFS-VVCRLGCPDV-MISDQGREFVNEVI
DKVMDHFNTDHRISSAYHPQTNGQRERDNR-TLKDSLSKVVNEC--GDDWDNYIEGVLFA
HRTSIHASTKCTPFEAMYGRQA
>Ginger1-1_AC
EKVLHCQGLTMTAFIHM--------HSTASRKQTNHFPILN--MNRFHLSTA--------
-----KYLRVITDRTEQIRIIRATHGGLGETVE-SRSLGGHLGWDKTEGRLSKS-VWWPG
VRKDVRNYIQHCDRCQ---RRGPSLDKGQ-QLHPVKIPPKPWSQIGVDTC-SLPKSK-DG
FTCMVVAVDYFTKWMEAEPLVAKTAEGVANFLYQ-CMCRHGCAGI-QINDRGREFVNSVS
RALHKLSGVEQRVTSAYHPQANDLVERENR-TIQGMMVKMLTEVSCVEDWPRALPGTLFA
LRTSKHATTKYSPFFLLYGREP
>Ginger1-1_AP
NLTAVLNYIQGKGYPSYII---TKNEKANIRRQCKFFTIQC--DSLVHKKKLA-------
--------KVIFDAEERKRIIEMVHDGSDQSLQ-SSALSSHRGRDATQRVLQKR-FYWPN
MTVDVKNYVRECVICQ---KVNPSSLKFVPELKSVHVPKKVFKQIGVDLI-TLPEV--NN
LRYVVVVVCYFSKWCEAKALMDKTAESVAKFLYD-DICRHGCPEI-QISDQGREFVNKLS
DELFRLTGTQQRVTSPYHPQANGLVERLNR-TLKTSLLKVF-------KWPDILQGILFA
YRTTVHCSTKYSPFFMLYQREP
>Ginger1-2_AP
NLKWVMDYFEYKVYPASIP---DKGSRANFRRCCRPFILKD--GVLYYQKTMA-------
--------KVIITPEERTQIIKLVHDGADSSLE-ASALSSHHGRDATQNLLKKR-YFWPS
MLNDVREYIKQCDACQ---KANPATLKVIPDLQSVSVPKQVFKQIGVDIM-TLPVV--DD
MKYVVVAIDYFSKWSEARALPDKSSDSVARFLYDDIICRHGCPLI-HITDQGGEFLNKLI
SELFSLTGTKQRVTSAYHPQANGLVEHQNR-TIKNCFLKVLQDN--SNKWPYILQGVLFA
PRTTQHTSTNFSPFQVLYQREP
>GYPSY17-I_AG
----------------------------AVSETDEIFKEVN--PNEFKQIANNHLKNIQI
LIYTK-PQTINDEK-TINDILDKVHNTP---------TGGHIGQYRMYKKIRKE-YVWNK
MKKSIKDFLDKCITCK---LNKHLIKTVEPFVKTD-TPNIPFEVVSIDTVGPFQKTN-NN
NRYAVTLQCNLTKHVTVIAIPNKEANTVARAVIEKFMLIYGTNIKEFRTDMGTEYKNEIF
KNISEILRIEHKFSTPYHPQTIGALERNHR-CLNEYLRIFTNEH--KDDWDDWINYYSFA
YNTTPNLDHGYTPFELVFGRNE
>GYPSY8-I_AG
---------------------------LAWSLHDQIFTQYS--HQTLKEIANRVIDKYEF
ILFTP-PRWVETEH-DRLRIIHDYHMTP---------SGGHVGQFRLYRKIRDT-YTWKN
MRNDIKNFINKCEACL---VNKVNRHTKEQTVITT-TPNKPFNVISIDTVGPLTKTN-NN
YRYAITIQCDLTKYVVIIPIHNKEANTIAKALVENFILTFGTFIE-LKSDQGLEYNNEIL
NKITEILQIKQTFSTAYHPQTIGALERNHR-CLNEYLRSFVNEH--HDDWDDWIKFYEFV
YNTTEHTDTGYTPYELIFGRKA
>Mdg1(X59545)
-----------------------------LSPSEQIFEFVT--IKNFKEKGNKILKNLKI
ALLNKVTKIDKNDKVQIKAILSKYHDDP--------SEGGHSGISRTLRKMKNC-CCWPR
MTKAISEYVETCLKCQ---QAKTTKHTKTPLTITE-TPATAFDKVLIDTIGPLPRSE-NG
NEYAVTIICDLTKYLVTVPIPNKSAKSVAKAIFENFILKYGPMKT-ITTDMGTEYKNQII
DDLCKYMKIKNITSTAHHHQTLGTVERSHR-TFNEYVRSYISVD--KTDWDIWIQYFTYC
FNTTPSVVHEYCPYELVFGRLP
>412(X04132)
---------------------------IKMAPWKKIFEHVS--IDKFKNMGNKILKNLKV
ALLNP-VTQINNEK-EKEAILSTLHDDP--------IQGGHTGITKTLAKVKRH-YYWKN
MSKYIKEYVRKCQKCQ---KAKTTKHTKTPMTITE-TPEHAFDRVVVDTIGPLPKSE-NG
NEYAVTLICDLTKYLVAIPIANKSAKTVAKAIFESFILKYGPMKT-FITDMGTEYKNSII
TDLCKYLKIKNITSTAHHHQTVGVVERSHR-TLNEYIRSYISTD--KTDWDVWLQYFVYC
FNTTQSMVHNYCPYELVFGRTS
